# Supplementary material for: Barriers to and Facilitators of User Engagement With Digital Mental Health Interventions: Systematic Review
Source: J Med Internet Res. 2021 Mar 24;23(3):e24387. doi: 10.2196/24387 (PMC8074985; doi:10.2196/24387)
Supplement: Multimedia Appendix 2 [file jmir_v23i3e24387_app2.xls]

## Sheet: Sheet1
Authors	Year	Aim of study	Type of study	Name of intervention	Description of intervention	Type of technology	Type of program	Publicly available?	Target population	Sample size	Primary intervention target(s)	Measures	Type of comparison	Length of intervention	Barriers	Facilitators	Usage	Presence of Support	Study Location	Study method
Nicholas, Jennifer; Proudfoot, Judith; Parker, Gordon; Gillis, Inika; Burckhardt, Rowan; Manicavasagar, Vijaya; Smith, Meg;	2010	to explore the predictors of attrition and participant-reported reasons for nonadherence to an online psycho-education program for people newly diagnosed with a bipolar disorder.	Evaluation	Bipolar Education Program (BEP)	An 8-session audio-visual psychoeducation program. One condition supplemented the intervention with online peer support	Web-based	Psychoeducation	No	People with bipolar disorder	358	Bipolar disorder	adherence (completion of > 4 modules)	Intervention vs intervention + online peer support vs control	8 weeks	Implementation, Mental health status (severity of symptoms), Impact of intervention, Perceived fit (lack of personalization)	Type of content (credibility information), Demographic variables (education), Beliefs (motivation), Mental health and technology experience and skills (negative experience with mental health services)	26.5% of the sample did not complete their assigned intervention.	Semi-guided (coach, peer support)	Australia	RCT
Meglic, M; Furlan, M; Kuzmanic, M; Kozel, D; Baraga, D; Kuhar, I; Kosir, B; Iljaz, R; Sarotar, B N; Dernovsek, M Z; Marusic, A; Eysenbach, G; Brodnik, A	2010	to assess the feasibility of a novel eHealth service to support collaborative depression care	Evaluation	Improvehealth.eu	The intervention consisted of (1) a Web-based ICT system to self-report symptoms and medication adherence, a calendar of upcoming appointments, and (2) online and phone-based care management performed by trained psychologists	Web-based	Collaborative care	Yes	Patients with depression	46	Depression	medication adherence, depression (BDI-II), user acceptance, usage	Intervention vs usual care	24 weeks	Mental health and technology experience and skills (low digital literacy), Type of content	Impact of intervention (feeling of ownership over data, increased insight into health), Technology factors (availability), Type of content (modality preference), Perceived usefulness	Average duration of use of the intervention was 107 days.	Guided (collaborative care, therapists)	Slovenia	questionnaire
Postel, Marloes G; de Haan, Hein A; ter Huurne, Elke D; Becker, Eni S; de Jong, Cor A J;	2010	to evaluate an e-therapy program with active therapeutic involvement for problem drinkers	Evaluation	Alcoholdebaas	Online program in which therapist and patient communicate asynchronously	Web-based	CBT, motivational interviewing	Yes	Problem drinkers	156	Substance abuse	weekly alcohol consumption (diary), type/severity of substance use ( Substance Abuse Module of the Composite International Diagnostic Interview), general health (GHQ-28), Maudsley Addiction Profile, health status (MAP-HSS), depression/anxiety (DASS-21), quality of life (EQ-5D), motivation for treatment (MfT)	Intervention vs waitlist	3 months	Type of content (length of program, modality preference), Impact of intervention (lack of improvement symptoms), Social influence	-	36/156 (23%) completed treatment	Semi-guided (therapist)	Netherlands	RCT
Klein, Britt; Cook, Suellen;	2010	to explore whether differences exist between those who prefer using internet-based mental health services (e-preferers) in comparison to those who prefer traditional face-to-face mental health services (non e-preferers).	Needs Assessment	-	-	Web-based	-	-	-	218	Mental Health	Devaluation Discrimination Scale (DDS), locus of control (MHLC-C), VARK Learning Styles Inventory, personality (TIPI)	-	-	Personality traits	Impact of intervention (feeling of ownership over data)	-	-	Australia	Online Survey
Gulec, Moessner, Mezei, Kohls, Túry & Bauer	2011	to evaluate the feasibility and acceptability of an online maintenance intervention for patients with eating disorders	Evaluation	EDINA	an Internet-based intervention for maintenance support of patients with bulimia nervosa (BN) and related eating disorders not otherwise specified (EDNOS). It provides information, peer support, group chat, professional consultation, symptom monitoring	Web-based	Psychoeducation, Forum, Monitoring, Group Chat, Individual Chat	No	women aged 16 years or older who completed inpatient or outpatient treatment for BN or related EDNOS in Hungary within the last 12 months and had Internet access at home	22	Eating disorder	key eating disorder symptomatology, evaluation, use/acceptability/helpfulness of each component, overall satisfaction, adherence	No comparator	4 months		Beliefs (motivation), Perceived usefulness (increase of access to services), Technology factors (availability), Privacy and confidentiality (anonymity)	all participants logged in at least once (average 15.27 days); after 4 months, 17/22 patients continued to use the program	Peer support, Self-administered with contact	Hungary	online monitering assessment; interactions with online counselors
Saurman, Perkins, Roberts, Roberts, Patfield & Lyle	2011	to report on a formative evaluation of the MHEC project	Evaluation	The Mental Health Emergency Care–Rural Access Project(MHEC)	a service to provide 24-h access to mental health specialists in rural and remote areas		Video telehealth	No	People living in rural and remote areas	51	Mental Health	accessibility/acceptability (interviews), value/acceptability (surveys)	No comparator	12 months		Technology factors (convenience, availability), Perceived usefulness (increase of access to services), Implementation (integration into usual service)	The MHEC team completed 3800 emergency mental health assessments between March 2008 and October 2009 (190/month). number of videoassessments increased 6-fold from an initial 3-month rollingaverage of 10 to 60 assessments per month over 20 month	Technology as medium for therapy	Australia	semi-structured interview
Proudfoot, J; Parker, G; Manicavasagar, V; Hadzi-Pavlovic, D; Whitton, A; Nicholas, J; Smith, M; Burckhardt, R;	2012	To examine the comparative effectiveness of an online psychoeducation program for people diagnosed with bipolar disorder within the previous 12 months, completed alone or with adjunctive peer support, on symptoms and perceived control over the illness	Evaluation	Bipolar Education Program (BEP)	An 8-session audio-visual psychoeducation program. One condition supplemented the intervention with online peer support	Web-based	Psychoeducation, peer support, mood monitoring	No	People diagnosed with bipolar disorder	407	Bipolar disorder	Illness perception (Brief IPQ), anxiety/depression (GADS), Work and Social Adjusment (WSAS), self-esteem (RSE), satisfaction with life (SWLS), health locus of control (MHLC), stigma, adherence (completion of > 4 modules)	Intervention vs intervention + online peer support vs control	8 weeks	-	Demographic variables (gender, age)	Adherence to the treatment program was significantly higher in the supported intervention than in the unsupported program	Semi-guided (coach, peer support)	Australia	RCT
Doherty, G; Coyle, D; Sharry, J;	2012	to introduce and explore a set of design strategies to reduce attrition in online interventions	Evaluation	SilverCloud/MindBalance	SilverCloud is an online platform that provides a range of tools and treatments. This paper focuses on the 8-module CBT programme, called MindBalance	Web-based	CBT	Yes	-	45	Depression	depression (BDI-II), patterns of use, user experience (interview)	Pre/post	8 weeks	Beliefs (stigma), Privacy and confidentiality (anonymity, concerns about confidentiality), Integration into life(lack of time), Social influence (feeling forcewd by others), Mental health status (severity of symptoms)	Beliefs (perceived need for help, motivation), Type of content (modality preference, no judgment, safety, Social connectedness (presence of personal contact)	The programme received 552 unique logins from 45 users, yielding an average of 12.3 sessions per user. The average session was 12:46 mins, and involved the user viewing on average 9.7 pages of content	Semi-guided (coach)	Ireland	Pre/Post Study Design
Donkin, Liesje; Glozier, Nick;	2012	To answer the question of what influences persistence with online interventions	Needs Assessment	e-couch	a 12-week online cognitive behavioral therapy intervention for depression	Web-based	CBT	No	People with risk of cardiovascular disease and depression	10	Depression	user perceptions	-	12 weeks	Integration into life (lack of time, forgetting to use intervention), Mental health status (severity of symptoms), Perceived fit, Impact of intervention (lack of increased insight into health), Technology factors (avoidance of stimuli), Perceived usefulness	Impact of intervention (perceived improvement symptoms, feeling of ownership over data), Beliefs (motivation)	-	Self-administered	Australia	Interview
Pagliari, Claudia; Burton, Christopher; McKinstry, Brian; Szentagota, Aurora; David, Daniel; Blanco, Antoni Serrano; Ferrini, Luis; Albertini, Susanna; Castro, Juan Carlos; Estevez, Soraya; Wolters, Maria;	2012	to explore issues around usability and contextual fit of avatar use in supporting therapy for depression	Evaluation	Help4Mood	the intervention uses an embodied communicative agent (Avatar) to engage the user with therapy tasks	Web-based	CBT, counseling	Yes	Patients with depression	10	Depression	user perceptions	No comparator	Demonstration during focus group	Level of gudance (Replacement of existing therapy)	Perceived fit (personalization), trust	-	Technology as medium for therapy	United Kingdom, Spain, Romania	literature studies; rct, controlled small study
Burda, Charon; Haack, Mary; Duarte, Ana C; Alemi, Farrokh;	2012	to examine the feasibility of using cell phones to monitor medication adherence among homeless participants	Evaluation	-	An automated telephone system to call participants to monitor medication adherence	Phone-based	Reminders	No	Homeless population with a co-occurring substance use and psychiatric disorders	10	Psychiatric disorder	Brief Adherence Rating Scale (BARS), psychiatric disorder (MINI), depression (CES-D), substance use (ASI-Lite)	No comparator	30 days	-	Level of guidance (reminders), Impact of intervention	No dropouts	Guided (prompt)	United States	interview
Ye, J; Shim, R; Lukaszewski, T; Yun, K; Kim, S H; Ruth, G;	2012	to examine the extent to which Asian American patients accept telepsychiatry services.	Evaluation	-	Weekly telepsychiatry sessions over the course of 20 weeks	Web-based	telepsychotherapy	No	Asian American population	16	Distress	distress (Kessler-6), feasibility, cultural competence, patient satisfaction (telepsychiatry process measure)	No comparator	20 weeks	Technology factors (technical issues)	Perceived fit (culturally appropriate), Social connectedness (connection with therapist)	-	Technology as medium for therapy	United States	consultation session
Kaczmarek, L D; Kashdan, T B; Kleiman, E M; Baczkowski, B; Enko, J; Siebers, A; Szäefer, A; Król, M; Baran, B;	2013	to explore individual differences that predict who is most likely to participate in a voluntary gratitude intervention.	Evaluation	-	At the end of each of three consecutive days, participants were asked to write about three good things that had happened to them. Additionally, they were asked to reflect on causal explanations to each good thing	Web-based	Diary entries	No	-	226	Depression	curiosity (CEI-II), depression (CES-D), Satisfaction with Life Scale, Initiative to Start Life Enhancing Exercises scale	No comparator	Intervention lengths varied	Mental health status (severity of symptoms)	Beliefs (motivation)	11.5% of participants started the gratitude intervention.	Self-administered	Poland	Questionnaire
Deen, T L; Fortney, J C; Schroeder, G;	2013	to examine factors associated with the utilization of psychotherapy offered in primary care via videoconferencing (telepsychotherapy).	Evaluation	-	psychotherapy delivered via videoconferencing	Web-based	Psychotherapy	No	Primary care patients	179	Mental Health	acceptability, scheduling appointments, engagement in psychotherapy (attending at least 8 sessions)	No comparator (only participants in intervention condition included)	12 months	-	Beliefs (Perceived need for help)	-	Technology as medium for therapy	United States	RCT
Crisp, D A; Griffiths, K M;	2014	to examine the characteristics of individuals interested in participating in an online intervention to improve emotional well-being and prevent or reduce the symptoms of depression, factors reported to encourage or discourage participation, and preferences for different intervention types	Needs Assessment	-	-	Web-based	-	-	-	4761	Mental Health	demographics, experience of depression, distress (Kessler Psychological Distress Scale), stigma (DSS), consideration given to research participation, intervention preference	No comparator	-	Integration into life (lack of time)	Demographic variables (age, gender, education), Mental health status (severity of symptoms)	-	-	Australia	Survey
AL-Asadi, Ali M; Klein, Britt; Meyer, Denny;	2014	to identify the predictors of posttreatment assessment completers of online self-help anxiety treatment programs	Evaluation	The Anxiety Online platform	The website provides psychoeducational resources, a psychological assessment screening system, 5 anxiety disorder-specific treatment programs, online therapist training programs and a health care practitioner portal	Web-based	psychoeducational, assessment, treatment, and health care professional training.	-	People diagnosed with an anxiety disorder	347	Anxiety	24 demographic variables, anxiety, depression,the number of diagnosed primary and/or secondary disorders, Kessler-6, quality of life	No comparator	12 weeks	Mental health status (severity of symptoms)	Type of content, Social influence (endorsement by others), Experience and skills (Positive experience with mental health services), Demographic variables (age)	89% attrition rate. A total of 3199 individuals did not formally drop out of the 12-week treatment cycle, whereas 142 individuals formally dropped out. However, only 347 participants who completed their treatment cycle also completed the posttreatment assessment measures.	Self-guided	Australia	Questionnaire
Brachel, Ruth von; Hötzel, Katrin; Hirschfeld, Gerrit; Rieger, Elizabeth; Schmidt, Ulrike; Kosfelder, Joachim; Hechler, Tanja; Schulte, Dietmar; Vocks, Silja;	2014	to identify predictors of dropout from a Web program to enhance motivation to change for women with anorexia nervosa, bulimia nervosa, or related subthreshold eating pathology	Evaluation	ESS-KIMO	An online program that consists of individual sessions, a closed website with screening for inclusion and exclusion criteria, and individualized feedback (from RvB or KH) for the required writing tasks in each session	Web-based	-	No	Women with an eating disorder	179	Eating Disorder Pathology	eating disorder pathology (EDE-Q), depressive mood (Hopkins Symptom Checklist), motivation to change (URICA)		6 sessions	Mental health status (severity of symptoms)	-	The dropout rate was 50.8% (91/179) and was equally distributed across the 6 treatment sessions.	Semi-guided (human contact, reminders)	Germany	Secondary Analysis (survival analysis) of existing results
Farrer, Louise M; Griffiths, Kathleen M; Christensen, Helen; Mackinnon, Andrew J; Batterham, Philip J;	2014	to investigate predictors of adherence and outcome in a sample of callers to a national crisis telephone counseling service who were randomized to receive a 6-week, online, self-administered psychoeducation and cognitive behavioral therapy (CBT) intervention.	Evaluation	BluePages, MoodGYM	BluePages is a freely accessible website that contains information about depression symptoms, effective treatments, and links to online resources. MoodGYM is a free to end-user, online program containing 5 modules composed of written information, animations, interactive exercises, and quizzes	Web-based	CBT, resources	Yes	Callers to Lifeline’s 24 hour counseling service	83	Depression	demographics, depression (CES-D), motivation to participate in the intervention (NML-P)	Web only vs Web with tracking vs Tracking only vs Control	6 weeks	Mental health status (severity of symptoms), Beliefs (lack of motivation)	-	16 % of participants completed all 6 weeks of the intervention	Self-administered	Australia	RCT
Habibović, M; Cuijpers, Pim; Alings, Marco; van der Voort, Pepijn; Theuns, Dominic; Bouwels, Leon; Herrman, Jean-Paul J.-P.; Valk, Suzanne; Pedersen, Susanne; Habibovic, Mirela; Cuijpers, Pim; Alings, Marco; van der Voort, Pepijn; Theuns, Dominic; Bouwels, Leon; Herrman, Jean-Paul J.-P.; Valk, Suzanne; Pedersen, Susanne;	2014	to study the patient characteristics, reasons, and motivation of (1) completers, (2) those who quit the intervention, and (3) those who quit the intervention and the study in the treatment arm of WEBCARE	Evaluation	WEBCARE	a 12-week Web-based intervention using cognitive behavioral therapy as the mainstay of treatment combined with psycho-education related to the ICD and relaxation techniques	Web-based	CBT, resources	No	Patients with an implantable cardioverter defibrillator	146	Psychological wellbeing	anxiety (GAD-7), depression (PHQ-9), Type D distressed personality (DS14), optimism and pessimism (LOT)	Intervention vs usual care	12 weeks	Technology factors (technical issues), Integration into life (lack of time), Mental health status (severity of symptoms)	-	88 (60.3%) dropped out of treatment but completed follow-up, and 24 (16.4%) dropped out of treatment and study.	Semi-guided (reminders, human coach)	Netherlands	RCT
Giroux, Danielle; Bacon, Samantha; King, Diane K; Dulin, Patrick; Gonzalez, Vivian;	2014	to examine perceptions of a smartphone-based intervention system for alcohol use disorders	Evaluation	Location-Based Monitoring and Intervention System for Alcohol Use Disorders (LBMI-A)	a smartphone-based, stand-alone intervention application (app) for adults with alcohol use disorders.	Smartphone-based	-	-	Adults with alcohol use disorders	26	Substance abuse	user experience	No comparator	6 weeks	-	Impact of intervention (increased insight into health), Level of guidance (reminders, accountability), Integration into life, Technology factors (Temporal record of health data)	-	Self-administered	United States	interview
Gonzales, Rachel; Anglin, M Douglas; Glik, Deborah C;	2014	to examine treatment involved youth opinions about (i) the utility of using text messaging to support recovery behaviors after treatment; (ii) important types of text messages that could help youth self-manage their substance use behaviors after treatment; and (iii) programmatic or logistical areas associated with text messaging programs	Needs Assessment	-	text messaging intervention to support recovery behaviors after treatment for substance abuse	Phone-based	-	-	Youth	67	Substance abuse	user perceptions	No comparator	-	Beliefs (lack of motivation), Type of content (modality preference)	Level of guidance (reminders), Type of content (modality preference)	-	Semi-guided (prompt)	United States	focus group
Boggs, Jennifer M; Beck, Arne; Felder, Jennifer N; Dimidjian, Sona; Metcalf, Christina A; Segal, Zindel V;	2014	to investigate participants' experience with Mindful Mood Balance (MMB)	Evaluation	Mindful Mood Balance (MMB)	a Web-based intervention designed to treat residual depressive symptoms and prevent relapse	Web-based	mindfulness-based cognitive therapy (MBCT)	Yes	People with depression	38	Depression	user experience	No comparator (only participants in intervention condition included)	8 sessions	Technology factors (technical issues), Integration into life (lack of time)	Impact of intervention (Increased insight into health), Technology factors (convenience, cost savings)	-	Semi-guided (human contact)	United States	interview
Kasckow, J; Zickmund, S; Rotondi, A; Mrkva, A; Gurklis, J; Chinman, M; Fox, L; Loganathan, M; Hanusa, B; Haas, G;	2014	to evaluate usability and acceptability of a telehealth system for suicidal patients with schizophrenia	Evaluation	Health Buddy	the Health Buddy_x0003_ presents patients with a series of pre-programmed questions about symptoms of depression and suicide. Once patients complete their responses the answers are immediately ‘downloaded’ from the device to a secure website so that the mental health service can monitor the patient’s symptoms. VA nurses check the website for reports every 4 h, 24 h a day. If any reports indicate …	Web-based, Phone-based	EMA	No	Patients with schizophrenia	10	Depression, suicide	diagnosis (MINI), psychosis (SAPS, SANS), usability, acceptability	No comparator	Usability testing	Privacy and confidentiality (concerns about confidentiality), Perceived fit (language)	-	-	Guided (prompt)	United States	app-collected data, interviews
Adler, Geri; Pritchett, Lonique R; Kauth, Michael R; Nadorff, Danielle;	2014	to describe barriers and facilitators to the implementation of a telemental healthcare service, as well as therapists’ knowledge, confidence, and motivation regarding telemental health.	Evaluation	-	telepsychotherapy provided by clinicians with specialized mental health expertise	-	Telepsychotherapy	-	Veterans	12	Mental Health	barriers and facilitators of adoption	No comparator	10 months	Implementation (administrative barriers)	Beliefs (motivation)	-	Technology as medium for therapy	United States	quesionnaires
Harjumaa, Halttu, Koistinen & Oinas-Kukkonen	2015	1) to explore the need for stress-management solutions by studying the prevalence of health complaints in an academic organization, and 2) to explore the user experience of a mobile coaching application for stress-management among the three most prevalent complaint groups	Needs assessment/Evaluation	Oiva	a mobile mental wellness application for stress management; offers acceptance and commitment therapy (ACT)-based exercises; it contains of four modules in both text and video format	Smartphone-based	Acceptance and Commitment Therapy	No	Adults with health complaints	756	Stress	user experience (survey, interview), usage log information	No comparator	2 weeks	Integration into life (lack of time, forgetting to use intervention, lack of private space), Beliefs (lack of motivation), Technology factors (technical issues), Level of guidance (lack of reminders), Type of content (legnth of program too short), Mental health status (tiredness)	Demographic variables (gender)	use activity was highest in the tiredness group where participants performed 18.7 (SD 18.3) exercises. Participants in the depression group performed 9.6 exercises in average (SD 9.5) and participants in the neck problems group performed 9.3 exercises in average (SD 5.8)	Self-administered	Finland	Survey, Short Field Study
Grubbs, Fortney, Pyne, Hudson, Moore, Custer, Schneider & Schnurr 2015	2015	to identify the characteristics of rural veterans receiving a telemedicine-based CC intervention for posttraumatic stress disorder (PTSD) who initiated and engaged in cognitive processing therapy (CPT) delivered via interactive video.	Evaluation	-	a collaborative care intervention that uses telemedicine, Cognitive Processing Therapy (CPT) delivered via interactive video	Computer-based	Cognitive Processing Therapy	No	Veterans diagnosed with PTSD	133	PTSD	Inititation of CPT, engagement with CPT	No comparator (only participants in Intervention condition included in present study)	Intervention periods varied; More than half of the veterans (n=73, 54.9%) received at least one session of CPT and more than a quarter (n = 36, 27.1%) were engaged (> 7 sessions) in CPT.	Mental health status (severity of symptoms, depressive symptoms)	Beliefs (motivation)	-	Technology as adjunct to therapy	United States	Secondary Analysis (statistical tests) of existing results where the first research used a questionnaire
Forchuk, Donelle, Ethridge & Warner 2015	2015	to investigate the perceptions of clients of an electronic personal health record	Evaluation	Lawson SMART Record	An electronic personal health record, which includes secure messaging between clients and care providers, a mood monitor, a health journal, and access to a personal crisis plan	Web-based	Electronic health record	No	Individuals living in the community with a mood or psychotic disorder	394	Psychosis, mood disorder	facilitators to use, barriers to use, outcomes of use, and recommendations for improvement	Intervention vs Waitlist	12-18 months	Beliefs (fear of not understanding technology), Technology factors (resources), Mental health and technology experience and skills (low digital literacy)	Mental health and technology experience and skills (digital literacy) Privacy and confidentiality, Social connectedness, Perceived fit (understanding data)	-	Self-administered with contact	Canada	focus group, interview
Lal, Dell'Elce, Tucci, Fuhrer, Tamblyn & Malla 2015	2015	to assess the interest of young adults with FEP in using technology to receive mental health information, services, and supports	Needs assessment	-	technologies such as the Internet, social media, and mobile devices to receive mental health information, services, and support	Web-based	Online health websites and resources	Yes	Young adults with First-Episode Psychosis	67	Psychosis	Preferences regarding the use of technology for various types of mental health services, information, and supports.	No comparator	-	Mental health and technology experience and skills (low digital literacy), Beliefs (lack of motivation, lack of perceived need for help), Integration into life (lack of time), Technology factors (costs)		-	Technology as adjunct to therapy	Canada	cross-sectional survey
Woolderink, Bindels, Evers, Paulus, Van Asselt & Van Schayck 2015	2015	to gain knowledge about expectations, experiences, and perspectives of participants and providers of the online Kopstoring course.	Evaluation	Kopstoring	an online 8-week group course with supervision by 2 trained psychologists or social workers, aimed to prevent behavioral and psychological problems for children (aged 16 to 25 years) of parents with mental health problems or addictions. Every week a different theme was discussed and participants were expected to prepare for the weekly meetings by doing homework.	Web-based	Online health prevention course	Yes	Adolescents (aged 16-25) with addicted or mentally ill parents	17	Mental illness	Experience	Intervention vs Waitlist	8 weeks	Technology factors (resources, technical issues), Integration into life (lack of private space, lack of time, forgetting to use intervention), Beliefs (motivation), Social influence (no endorsement from family), Implementation (administrative barriers, organizational barriers)	Social influence (endorsement by others), Social connectedness, Impact of intervention (icnreased insight into health), Perceived usefulness (actionable information, understanding data), Technology factors (convenience, availability), Privacy and confidentiality (anonymity, privacy), Beliefs (motivation)	-	Technology as medium for therapy	Netherlands	interview
Bengtsson, Nordin & Calbring 2015	2015	to explore therapists’ experiences of conducting face-to-face and Internet-based guided CBT, with special focus on how they experience their contact with the clients	Evaluation	-	Internet-based guided CBT	Web-based	Cognitive behavioral therapy	No	Psychotherapists	11	Psychiatric disorders	experience	Intervention vs Face-to-Face	-	Integration into life (lack of time), Perceived usefulness (perceived advantage over regular care), Social connectedness (lack of connection with therapist)	Implementation (integration into practice)	-	Technology as medium for therapy	Sweden	semi-structured interview
Ranney, Thorsen, Patena, Cunningham, Boyer, Walton, Spirito, Zatzick & Morrow 2015	2015	to understand user perspectives on how to structure text-message psychological interventions for adolescents	Needs assessment	-	a text-message-based depression prevention intervention	Phone-based	Text message	No	Adolescents	21	Depression	current use of mobile phones, current strategies for managing emotions, potential in-ED intervention content and format, potential text-message intervention content and format	No comparator	-		Level of guidance (reminders)	-	Semi-guided (automated messages)	United States	interview
Kenny, Dooley & Fitzgerald 2015	2015	to evaluate the feasibility of “CopeSmart”	Evaluation	CopeSmart	a telemental health app developed to foster positive mental health in adolescents through emotional self-monitoring and the promotion of positive coping strategies.	Smartphone-based	Mood tracking	Yes	Adolescents	43	Mental Health	Usefulness,	No comparator	1 week	Impact of intervention (lack of improvement sympomts), Technology factors (usability issues issues), Perceived fit (lack of personalization)	Technology factors (ease of use), Perceived usefulness (understanding data), Level of guidance (reminders)	On average, participants engaged with the app on 4 of the days within the 7-day usage period (SD 1.75). Evening (6pm-9pm) was the most popular time for participants to use the app, followed by daytime (9am-6pm) and night (9pm-12am), although again variance in usage time was high.	Semi-guided (automated prompt)	Ireland	self-reported questionnaire
Saurman, Kirby & Lyle	2015	to understand the experience of Emergy Department (ED) staff in managing emergency mental health patients and their use of MHEC-RAP.	Evaluation	Mental Health Emergency Care-Rural Access Program (MHEC-RAP)	a telepsychiatry program to increase access to specialist emergency mental health care across rural and remote areas	Computer-based	telepsychiatry	No	ED providers	12	Mental Health	user experience	No comparator	-	Implementation (lack of usability issues)	Technology factors (availability, affordability), Beliefs (acknowledgment of having illness)	-	Technology as medium for therapy	Australia	interview
Baumel	2015	to provide empirical findings regarding users’ satisfaction with online emotional support provided by trained volunteers and how it is perceived in comparison to psychotherapy.	Evaluation	7 Cups of Tea	an online platform, where Listeners provide 24/7 support; listeners complete a computerized training course	Web-based, smartphone-based	Online peer support	Yes	7COT users	866	Mental Health	Session Rating Scale (SRS)	No comparator	-	no physical presence to interpret body gestures/facial expressions	Social connectedness, Privacy and confidentiality (anonymity), Technology factors (availability, affordability)	-	Peer support	United States	onine survey
Schuster, Drennan & Lings	2015	to understand consumers' decisions to adopt mental health services delivered via mobile phone.	Needs assessment	-	The service described allows users to track their moods (e.g. depression), symptoms (e.g. concentration) and behaviors (e.g. physical activity) in real time and provides graphical feedback. The service also contains modules based on cognitive behavioral therapy and includes tracking reminders, helpful tips and information about mental health, and motivational statements.	Smartphone-based	Mood tracking, cognitive behavioral therapy, resources	Yes	Young adults	431	Mental Health	Goal Desire, Intention, Competition, Subjective Norms, Attitude, Perceived Behavioral Control, Behavioral Desire, Positive/Negative Anticipated Emotions	No comparator	-	-	Perceived fit (relevance of information)	-	Self-administered	Australia	interview
Crosier, Benjamin Sage; Brian, Rachel Marie; Ben-Zeev, Dror;	2016	to examine the viability of leveraging Web-based social media as a method of engaging people who experience auditory hallucinations and to evaluate their attitudes toward using social media platforms as a resource for Web-based support and technology-based treatment.	Needs assessment	Facebook	Social media platform	Web-based	-	Yes	People who experience auditory hallucinations	97	Hallucinations	demographics, symptom history, technology use, attitudes, experiences with auditory hallucinations and advice to help others	No comparator	-		Demographic variables (gender), Mental health status (severity of symptoms)	Recruitment netted N = 264 total sample over a 6-week period. Ninety-seven participants fully completed all measures at a total cost of $8.14 per participant across testing phases.	Self-administered	United States	Survey
Kenny, Rachel; Dooley, Barbara; Fitzgerald, Amanda;	2016	to explore adolescents' needs and concerns in relation to mental health mobile apps	Needs assessment	-	-	Smartphone-based	-	-	Adolescents	34	Mental Health	user needs (focus group)	No comparator	Description and demonstration at start of study	-	Privacy and confidentiality, Social connectedness, Technology factors (availability), Demographic variables (gender), Impact of intervention (Feeling of ownership over data)	-	-	Ireland	Focus group
Mattila, Elina; Lappalainen, Raimo; Valkkynen, Pasi; Sairanen, Essi; Lappalainen, Paivi; Karhunen, Leila; Peuhkuri, Katri; Korpela, Riitta; Kolehmainen, Marjukka; Ermes, Miikka;	2016	To study usage metrics of a mobile ACT intervention and dose-response relationship between usage and improvement in psychological flexibility.	Evaluation	Oiva	A mobile app aimed to improve psychological flexibility by teaching the users the 6 core processes of ACT	Smartphone-based	ACT	No	Overweight people with psychological stress	74	Stress	psychological flexibility (Acceptance and Action Questionnaire II), intensity of use, usage of content, ways of use	No comparator (only participants in Intervention condition included in present study)	8 weeks	-	Demographic variables (gender, age)	The median number of usage sessions was 21 (IQR 11.8-35), the number of usage days was 15 (IQR 9.0-24), and the number of usage weeks was 7.0 (IQR 4.0-8.0). The participants used the mobile app for a median duration of 4.7 (IQR 3.2-7.2) hours and performed a median of 63 (IQR 46-98) exercises.	Semi-guided (option for coach)	Finland	RCT
Pavliscsak, H; Little, J R; Poropatich, R K; McVeigh, F L; Tong, J; Tillman, J S; Smith, C H; Fonda, S J;	2016	1) to examine engagement with a mobile application ("mCare") for wounded Service Members rehabilitating in their communities, 2) to examine associations between Service Members' background characteristics and their engagement with mCare.	Evaluation	mCare	The intervention enables both synchronous and asynchronous interactions between service users and care team members	Smartphone-based	Messaging	No	Service members	95	Behavioral health problems	engagement (exposure to mCare, percentage of questionnaires responded to, and response time)	No comparator (only participants in Intervention condition included in present study)	Intervention periods varied (up to 36 weeks)	Mental health status (behavioral health problems)	Demographic variables (age)	-	Semi-guided (coach)	United States	RCT
Forchuk, C; Reiss, J; Eichstedt, J; Singh, D; Collins, K; Rudnick, A; Walsh, J; Ethridge, P; Kutcher, S; Fisman, S;	2016	to evaluate the usability and acceptability of using an ePHR in providing mental health care to youth with mental illnesses who were experiencing depressive symptoms, from the perspectives of both the patients and their care providers	Evaluation	Lawson SMART record (LSR)	a web-based application that allows individuals to create and manage an electronic personal health record (ePHR).	Web-based	eHR	No	Youth with depression	41	Depression	usability, acceptability	No comparator	6 months	Mental health status (severity of symptoms), Perceived fit (lack of personalization), Technology factors (usability issues issues)	Impact of intervention (increased insight in health, feeling of ownership over data), Social connectedness (connection with therapist), Implementation (integration into practice)	-	Technology as adjunct to therapy	Canada	Focus group, qustionnaire
Nitsch, Martina; Dimopoulos, Christina N; Flaschberger, Edith; Saffran, Kristina; Kruger, Jenna F; Garlock, Lindsay; Wilfley, Denise E; Taylor, Craig B; Jones, Megan	2016	to explore engagement and corresponding usability issues of the Healthy Body Image Program, and to demonstrate the value of usability research in order to investigate engagement.	Evaluation	the Healthy Body Image Program	a tailored, guided online intervention for individuals with body image concerns or eating disorders.	Web-based	CBT, coaching, self-monitoring, psychoeducation	No	People with eating disorders	9	Eating disorder	usability (SUS, think-aloud, interview)	No comparator	Lab study	Level of guidance, Integration into life (lack of time), Mental health status (severity of symptom), Impact of intervention (lack of improvement symptoms), Type of content, Privacy and confidentiality (anonymity), Technology factors (costs)	Technology factors (usability)	-	Semi-guided (human coach)	United States	Interviews, questionnaires
Fonseca, Ana; Gorayeb, Ricardo; Canavarro, Maria Cristina;	2016	to characterize women's current pattern of use of online resources for mental heal issues and women's acceptance of e-mental health tools during the perinatal period, and to investigate its main determinants	Needs assessment	-	-	Web-based	Resources	yes	Perinatal women	546	Mental Health	Pattern of use, acceptance (survey)	No comparator	-	-	Perceived need for help, perceived app effectiveness	-	Self-administered	Portugal	cross-sectional survey
Newman, L; Bidargaddi, N; Schrader, G;	2016	to study service providers' experiences of an existing regional telehealth network for mental health care practice twelve months after digitisation in order to identify the benefits of digital telehealth over an analog system for mental health care purposes in rural Australia.	Evaluation					-	Service providers	40	Mental Health	user experience (focus group, interview)		12 months	Technology factors (technical issues), Implementation (administrative barriers, organizational barriers)	Mental health and technology experience and skills (positive experience with mental health services), Perceived usefulness, Integration into life (time), Technology factors (affordability)	-		Australia	focus group, interview
Chęć, Magdalena; Ligocka, Maria; Maciejewska, Martyna; Samochowiec, Jerzy; Łodygowska, Ewa; Samochowiec, Agnieszka;	2016	to determine the attitudes of professionals and future professionals towards online psychological support	Needs assessment	-	Online psychological support	Web-based	Counseling	-	Therapists	108	Mental Health	Scale of Attitudes Towards Psychological Support On-line (SPWPPO)	No comparator	-	-	Mental health status (type of symptoms), Mental health and technology experience and skills (digital health literacy)	-	Technology as medium for therapy	Poland	Survey
Moessner, Markus; Minarik, Carla; Ozer, Fikret; Bauer, Stephanie;	2016	to investigate whether an Internet-based program for the prevention and early intervention for eating disorders (ProYouth) may contribute to the actual and intended uptake of professional care.	Evaluation	ProYouth	an internet-based program for the prevention and early prevention for eating disorders	Web-based	Psychoeducation, group chat sessions, blogs, self-monitoring, counseling	Yes	Youth with an eating disorder	453	Eating disorder	weight impairment (WHS), health (PHQ-4), intentions to seek help, barriers	No comparator	Intervention periods varied (existing users)	Mental health and technology experience and skills (low mental health literacy), Beliefs (stigma), Technology factors (costs)	Beliefs (Positive beliefs about help-seeking)	-	Semi-guided (therapist, peer support)	Germany	screening, questionnaire
Wallin, Emma Emmett Karolina; Mattsson, Susanne; Olsson, Erik Martin Gustaf;	2016	1) to evaluate the preference for Internet-based psychological interventions as compared to treatment delivered face to face among individuals without past or current use of mental health treatment delivered online, 2) to investigate predictors of treatment preference and to complement the quantitative analyses with qualitative data about the perceived advantages and disadvantages of Internet-bas…	Needs assessment	-	-	Web-based	-	-	-	439	Mental Health	the use of online support for health problems (Health Online Support Questionnaire - HOSQ)	Intervention vs Face-to-Face	-	Type of content (Uncertainty about credibility), Social connectedness (lack of connection with therapist), Beliefs (fear of negative side effects), Mental health and technology experience and skills (low digital literacy), Privacy and confidentiality (concerns about confidentiality, anonymity)	Mental health and technology experience and skills (digital health literacy), Technology factors (availability), Integration into life (time), Type of content (credibility information), Impact of intervention (feeling of ownership over data), Social connectedness (connection with therapist)	-	-	Sweden	Survey
Laurie & Blandord 2016	2016	to understand how users adopt and experience a mobile-based mindfulness intervention	Evaluation	Headspace	A meditation and mindfulness app	Smartphone app-based/Web-based	Meditation	Yes	-	16		user experience (interview)	No comparator	30-40 days	Integration into life (lack of routine, lack of time), Mental health status (type of symptoms), Mental health and technology experience and skills (negative experience with mental health services)	Integration into life (routine, time), Technology factors (usability), Perceived fit (personalization), Mental health status (type of symptoms)	-	Semi-guided (guided meditation)	United Kingdom	semi-structured interview
Anderson, A P; Fellows, A M; Binsted, K A; Hegel, M T; Buckey, J C;	2016		Evaluation	Virtual Space Station (VSS)	a suite of interactive computer-delivered psychological training and treatment programs	Computer-based	CBT	No	People living in an isolated, confined environment (ICE)	6	Depression, Stress, Conflict	User experience (survey, interview), user engagement	Pre/post	8 months	Perceived fit (lack of personalization), Type of content	-	-	Self-administered	United States	survey, interview
Povey, Josie; Mills, Patj Patj Janama Robert; Dingwall, Kylie Maree; Lowell, Anne; Singer, Judy; Rotumah, Darlene; Bennett-Levy, James; Nagel, Tricia;	2016	to explore Aboriginal and Torres Strait Islander community members' experiences of using two culturally responsive e-mental health apps and identify factors that influence the acceptability of these approaches.	Evaluation	AIMhi Stay Strong, ibobbly suicide prevention	Two treatment tools designed to combat the disproportionately high levels of mental illness and stress experienced within the Aboriginal and Torres Strait Islander community			Yes	Aboriginal and Torres Strait Islander community members	9	Mental Illness	user experience (focus group)	No comparator	-	Beliefs (stigma), Perceived fit (not culturally appropriate, relevance of information, language), Perceived usefulness (not understanding data), Privacy and confidentiality	Beliefs (motivation, acknowledgment of having illness), Mental health status (severity of symptoms), awareness of illness, Mental health and technology experience and skills (digital literacy),Technology factors (availability of support, usability), Privacy and confidentiality	-		Australia	focus group
Murnane, E L; Cosley, D; Chang, P; Guha, S; Frank, E; Gay, G; Matthews, M;	2016	To understand self-monitoring strategies used independently of clinical treatment by individuals with bipolar disorder (BD), in order to recommend technology design principles to support mental health management.	Needs assessment	-	-	-	-	-	People with bipolar disorder	552	Bipolar disorder	Health-management practices, Technology use relation to BD, demographics	No comparator	-	Technology factors (usability issues), Perceived usefulness (not understanding data)	Perceived usefulness (understanding data), Impact of intervention (feeling of ownership over data)	-	-	United States	Survey
Lord, Moore, Ramsey, Dinauer & Johnson 2016	2016	to explore provider and staff perceptions of facilitators and barriers to implementation of a mobile phone substance use recovery support app	Evaluation	A-CHESS	a recovery support app providing monitoring of use, relevant information about triggers and recovery, skill building and restructuring activities (ie, relaxation exercises, avoidance strategies), and support (eg, on-demand outreach to recovery support people, meeting locator, online peer discussion forum	Smartphone-based	monitoring tool; exercises; resources; online community	Yes	People with substance abuse disorder	12	substance abuse	barriers and facilitators (qualitative interview)	No comparator	Varied: 1 year or less	Technology factors (resources), Implementation	Type of content (credibility information), Perceived usefulness (perceived advantage over regular care), Perceived fit (personalization), Technology factors (usability)	4/8 agencies	Self-administered, peer support	United States	Interview
Huerta-Ramos, Elena; Escobar-Villegas, Maria Soledad; Rubinstein, Katya; Unoka, Zsolt Szabolcs; Grasa, Eva; Hospedales, Margarita; Jaaskelainen, Erika; Rubio-Abadal, Elena; Caspi, Asaf; Bitter, Istvan; Berdun, Jesus; Seppala, Jussi; Ochoa, Susana; Fazekas, Kata; Corripio, Iluminada; Usall, Judith; Grp, M-Resist;	2016	to measure the receptivity of patients, informal carers, and clinicians to a European integral intervention model focused on patients with persistent positive symptoms: Mobile Therapeutic Attention for Patients with Treatment-Resistant Schizophrenia (m-RESIST).	Needs assessment	m-RESIST	A mobile application that combines education, monitoring, and self-management. It develops knowledge of a person's illness using predictive models to analyze historical and real-time data based on environmental factors and treatment outcomes.	Smartphone-based	Monitoring	No	People with schizophrenia	107	Schizophrenia	user perceptions	No comparator	-	-	Level of guidance (reminders), Technology factors (avoidance of stimuli), Impact of intervention (feeling of ownership over data), Social connectedness	-	-	Spain, Hungary, Israel	focus group, interview
Ho, J; Corden, M E; Caccamo, L; Tomasino, K N; Duffecy, J; Begale, M; Mohr, D C;	2016	to describe a feasibility study of a peer-networked online intervention using principles of supportive accountability for depression prevention among adolescents.	Evaluation	Project TECH (Teens Engaged in Collaborative Health)	a peer-networked online intervention for depression prevention among adolescents. Adolescents had access to didactic lessons, CBT based mood management tools, and peer networking features.	Web-based	Peer support, CBT	No	Adolescents	13	Depression	Usage, User experience	No comparator	10 weeks	-	Social connectedness	Participants logged in an average of 12.8 sessions over an average of 10.4 unique days during the 10-week program. On average, 66% of all use sessions occurred within the first 3 weeks of use. The number of “exchange comments”, that is, comments posted that were part of an exchange between two or more participants, was significantly positively correlated with mean time spent on site (r = 0.62, p …	Semi-guided (peer support)	United States	interview
Kenny, Rachel; Dooley, Barbara; Fitzgerald, Amanda;	2016	to explore adolescents' needs and concerns in relation to mental health mobile apps	Needs assessment	-	-	Smartphone-based	-	-	Adolescents	34	Mental Health	user needs (focus group)	No comparator	Description and demonstration at start of study	-	Privacy and confidentiality, Type of content, Social connectedness, Technology factors (availability), Demographic variables (gender), Impact of intervention (feeling of ownership over data)	-	-	Ireland	focus group
Wentzel, Jobke; van der Vaart, Rosalie; Bohlmeijer, Ernst T; van Gemert-Pijnen, Julia E W C;	2016	to describe postulates for blended care and to propose a strategy to implement blended care in a clinical setting based on predictors of successful online treatment that can be assessed previous to or during treatment.	Needs assessment	Fit for Blended Care	The intervention aims to assist therapists and patients in mixing online and face-to-face therapy	Web-based	Counselling	-	Clinicians, patients	26	Mental Health	-	No comparator	-	Beliefs (motivation), Mental health status (severity of symptoms)	Social connectedness (connection with therapist), Technology factors (cost/time savings), Social influence	-	Technology as medium for therapy	Netherlands	focus group, interview
Whealin, Julia M; Jenchura, Emily C; Wong, Ava C; Zulman, Donna M;	2016	to identify the types of eHealth tools that veterans with PTSD and comorbid CMCs use, understand how they currently use eHealth technology to self-manage their unique health care needs, and identify new eHealth resources that veterans feel would empower them to better manage their health care.	Needs assessment	-	-	Computer-based		Yes	Veterans	119	PTSD	current use (survey, focus group)	No comparator	-		Social connectedness, Perceived usefulness (increase of access to services)	-		United States	survey, focus group
Aardoom, J J; Dingemans, A E; Spinhoven, P; Van Ginkel, J R; De Rooij, M; Van Furth, E F;	2016	to investigate the effectiveness of an Internet-based intervention for individuals with ED symptoms, called "Featback." In addition, the added value of different intensities of therapist support was investigated.	Evaluation	Featback		Web-based		Yes	People with eating disorders	354	ED psychopathology	ED psychopathology, depression, anxiety, perseverative thinking, ED-related quality of life, satisfaction	Intervention (3 levels) vs Waitlist	8 weeks		Social connectedness	-	Self-administered/Semi-guided (therapist)	Netherlands	RCT
Clarke, Janine; Proudfoot, Judith; Whitton, Alexis; Birch, Mary-Rose; Boyd, Megan; Parker, Gordon; Manicavasagar, Vijaya; Hadzi-Pavlovic, Dusan; Fogarty, Andrea;	2016	to investigate whether whether a therapeutic alliance can develop within the context of an Internet-delivered self-guided intervention with no therapist support, and whether this has consequences for program outcomes.	Evaluation	myCompass	an Internet-delivered self-guided intervention with no therapist support	Web-based, Smartphone-based	CBT	Yes	People with mild-to-moderate depression, anxiety and/or stress	90	Depression, Anxiety, Stress	Depression, Anxiety, Stress (DASS), the Work and Social Adjustment Scale (WSAS), the Mental Health Continuum-Short Form (MHC-SF), therapeutic alliance (ARM, interview), engagement	Intervention (3 levels) vs Waitlist	7 weeks	-	Social connectedness (connection with therapist), Impact of intervention (feeling of ownership over data)	-	Self-guided	Australia	interview
Muuraiskangas, Salla; Harjumaa, Marja; Kaipainen, Kirsikka; Ermes, Miikka;	2016	to study the effects of an unguided digital mental health intervention in occupational well-being and the factors that influence the adoption of the intervention.	Evaluation	-	The intervention was based on acceptance and commitment therapy (ACT) and its aim was to teach skills for stress management and mental well-being. It was delivered via a mobile and a Web-based app that were offered to employees of two information and communication technology (ICT) companies.	Web-based, smartphone-based	ACT	No	Workers	19	Stress	Stress, Work Engagement (UWES-9), personal and community wellbeing (P-TyHy, TyHy), satisfaction with life (SWLS), Work-related Acceptance and Action (WAAQ), self-regulation (SRQ), user experience (interview)	No comparator	4 months	Integration into life (lack of time), Beliefs (lack of perceived need for help), perceived benefits)	Impact of intervention (perceived improvement of symptoms)	Of all the employees, only 27 (8.1%, 27/332) took the app into use, with a mean use of 4.8 (SD 4.7) different days.	Self-administered	Finland	onine questionnaire, interview
Schlosser, Danielle; Campellone, Timothy; Kim, Daniel; Truong, Brandy; Vergani, Silvia; Ward, Charlie; Vinogradov, Sophia;	2016	(1) to evaluate the feasibility and acceptability of implementing a Personalized Real-Time Intervention for Motivation Enhancement (PRIME), a mobile app intervention designed to target reward-processing impairments, enhance motivation, and thereby improve quality of life in recent onset schizophrenia, and (2) evaluate the empirical benefits of using an iterative, user-centered design (UCD) proces…	Needs assessment/Evaluation	PRIME	a mobile app intervention designed to target reward-processing impairments, enhance motivation, and thereby improve quality of life in recent onset schizophrenia	Smartphone-based	Motivational coaching, social network, goal setting	No	People with schizophrenia	40	Schizophrenia	feasibility (login frequency, challenge completion, and interactions), acceptability (satisfaction rating, retention)	No comparator	12 weeks	-	Impact of intervention (feeling of ownership over data), Beliefs (stigma)	-	Semi-guided (coach, peer support)	United States	interview, RCT
Pierce, Benjamin; Twohig, Michael P; Levin, Michael E;	2016	to examine the uses and perceptions of mental health apps among 356 professionals and students familiar with Acceptance and Commitment Therapy (ACT)	Needs assessment	-	-	Smartphone-based	ACT	-	Healthcare professionals and students	356	Mental Health	perspective, experience (survey)	No comparator	-	Level of guidance, Type of content	Impact of intervention (Increased insight into health)	4.7% response rate to survey	-	United States	questionnaire, online survey
Puszka, Stefanie; Dingwall, Kylie M; Sweet, Michelle; Nagel, Tricia;	2016	to understand stakeholder perspectives on the requirements for implementing e-mental health approaches in regional and remote health services for Indigenous Australians	Needs assessment	-	-				Indigenous Australians	32	Mental Health	-	No comparator	-	Mental health and technology experience and skills	Perceived fit (culturally appropriate), Type of content (credibility information), Impact of intervention (Increased insight into health), Implementation	-		Australia	interview
Koppe, Hilton; van de Mortel, Thea F; Ahern, Christine M;	2016	to evaluate online Balint groups for rural doctors and determine effect size for a full-scale trial.	Evaluation	Balint groups	Web 2.0 Balint group participation	Web-based	Discussion groups	Yes	General practitioners	21	Stress/Affect	work-related affect (Warr's Work-Related Affect Scale), psychological medicine skills (the Psychological Medicine Inventory), professional isolation	Intervention vs control	8-9 fortnightly online sessions	Technology factors (technical issues)	-	-	Technology as medium for therapy	Australia	Pre/Post Study Design, survey
Bohleber, Laura; Crameri, Aureliano; Eich-Stierli, Brigitte; Telesko, Rainer; von Wyl, Agnes;	2016		Evaluation	The Companion Ap	a Web-based app giving adolescents access to a peer mentoring system and interactive, health-relevant content to foster a positive peer culture among adolescents and thereby strengthen social support and reduce stress.	Web-based	Peer support, resources	No	Adolescents	619	Stress	stress (TICS), social support (F-Soz-U), perception, frequency of use	Intervention vs control	10 months	Technology factors (technical issues)	-	-	Semi-guided (peer support)	Switzerland	questionnaire, semi-structured interviews
Naslund, J A; Aschbrenner, K A; Bartels, S J;	2016	to better understand how wearable devices and smartphones can be used to support a healthy lifestyle intervention promoting exercise for weight loss among people with serious mental illness and obesity.	Evaluation	Fitbit	The intervention was used to promote physical activity among people with serious mental illness, who are generally more physically inactive than people from the general population.	Wearables	Self-tracking	Yes	People with serious mental health problems	11	Mental Health	usability, acceptability, satisfaction	No comparator	6 months	Technology factors (technical issues), Implementation (lack of training)	-	Eleven participants wore Fitbits for an average of 84.7% (SD = 18.1%) of the days enrolled in the study (median = 93.8% of the days enrolled, interquartile range = 83.6-94.3%).	Self-administered	United States	survey, interview, data tracked through Fitbits
Rickard, Arjmand, Bakker & Seabrook	2016	to describe the development of a mobile phone tool designed to monitor emotional changes in a natural everyday context and in real time	Evaluation	MoodPrism	A mobile app that enables users to monitor their mood. Users receive daily mood and mental health feedback	Smartphone-based	Mood tracking	Yes		11	Mood	automated monitoring of online behaivor (social media, music app use), emotional well-being (daily survey, weekly audio recording), usability (MARS), user experience (online survey, focus group)	No comparator	30 days	Perceived fit (language), Perceived usefulness (not understanding data), Privacy and confidentiality, Technology factors (technical issues)		-		Australia	survey, focus group
Townsend, Lisa; Zippay, Allison; Caler, Kyle; Forenza, Brad;	2016	to examine ways in which a sample of persons with serious mental illness use cell phones and the Internet	Needs assessment	-	-	Web-based	Resources	Yes	People with serious mental health problems	50	Mental Health	usage (interview)	No comparator	-	Technology factors (resources)	-	-	Self-administered	United States	semi-structured interview
Muuraiskangas, S; Mattila, E; Kyttälä, P; Koreasalo, M; Lappalainen, R;	2016	to report the user experiences of an ACT-based mobile mental well-being intervention among pregnant women.	Evaluation	Oiva	A mobile app aimed to improve psychological flexibility by teaching the users the 6 core processes of ACT	Smartphone-based	ACT	No	Pregnant women	29	Mental Well-being	Usage, User experience, barriers, benefits (questionnaire, interview)	No comparator (only participants in intervention condition included)	6 months	Perceived fit (relevance of information), Integration into life (lack of time), Technology factors (resources)	-	The total usage time of the application was about 53 min per user. The median of usage days was 4. The median length of the usage period from the first log event to the last was 45 days.	Semi-guided (option for coach)	Finland	app-collected data, questionnaires, interviews
East, M L; Havard, B; Hastings, N B;	2016	to determine factors influencing counselor educators’ behavioral intentions to teach counseling students about mental health mobile applications (MHMAs), factors influencing values of MHMAs as therapeutic tools, and to what extent counselor education programs are contributing to future counselors’ technological competence with regard to evaluating and integrating MHMAs.	Needs assessment	-	-	Smartphone-based	-	-	Counselor educators	132	Mental Health	performance expectancy, effort expectancy, attitude (UTAUT)	No comparator	-	Technology factors (usability issues), Beliefs (skepticism about technology as a treatment)	-	-	Technology as medium for therapy	United States	survey, interview
Baumel, Amit; Schueller, Stephen M;	2016	to present a program to use 7 Cups of Tea (7Cups), an available technological platform that provides online peer (ie, listener) based emotional support, to supplement treatment for women experiencing perinatal depression or anxiety and to summarize patient's feedback on the resultant program	Evaluation	7Cups	7Cups provides free, 24/7, emotional support to users through a Web- or app-based messaging system. Volunteers, referred to as “listeners”, provide emotional support by receiving and answering chat requests from users.	Web-based, smartphone-based	Peer support	Yes	Women with perinatal depression	14	Depression	clinician/user feedback	No comparator	One session	-	Technology factors (availability), Social connectedness	-	Semi-guided (peer support)	United States	group discussions with participants to provide feedback
Simons, Lucy; Valentine, Althea Z; Falconer, Caroline J; Groom, Madeleine; Daley, David; Craven, Michael P; Young, Zoe; Hall, Charlotte; Hollis, Chris;	2016	To explore patients', parents', and health care professionals' views and attitudes toward using digital technology for remote monitoring during titration for ADHD	Needs assessment	-	-	-	-	-	Patients with ADHD	59	ADHD	Perceptions (focus group)	No comparator	-	Technology factors (resources), Implementation (integration into practice, stage of use)	-	-	-	United Kingdom	Focus group
Daniel Espinosa, H; Carrasco, Alvaro; Moessner, Markus; Caceres, Cristian; Gloger, Sergio; Rojas, Graciela; Carola Perez, J; Vanegas, Jorge; Bauer, Stephanie; Krause, Mariane;	2016	to evaluate the Internet-based program Apoyo, Seguimiento y Cuidado de Enfermedades a partir de Sistemas Operativos (ASCENSO) in terms of its feasibility and acceptability	Evaluation	Apoyo, Seguimiento y Cuidado de Enfermedades a partir de Sistemas Operativos (ASCENSO)		Web-based			Patients with depression	35	Depression				Technology factors (technical issues), Social connectedness, Implementation (integration into practice)		-		Chile	survey, questionnaire, semi-structured interviews
Beatty, Lisa; Kemp, Emma; Binnion, Claire; Turner, Jane; Milne, Donna; Butow, Phyllis; Lambert, Sylvie; Yates, Patsy; Yip, Desmond; Koczwara, Bogda;	2017	to examine rates and predictors of uptake and adherence to Finding My Way, a RCT of an online intervention versus an information-only online control for cancer-related distress	Evaluation	Finding My Way	a 6-module/6-week online, multi-media cognitive behavioural (CBT)-based intervention. Participants in the intervention condition received access to all components including cognitive behavioural worksheets/strategies, a private online note-taking feature, and mood monitoring and management; participants in the control condition accessed only psychoeducation and a resources section (non-therapeuti…	Web-based	CBT	No	Cancer patients	191	Distress	uptake, adherence (frequency, duration, activity level), health service use (Health Service Utilization Questionnaire), distress (PSS-SR, DASS-21), Quality of Life (EORTC QLQ-C30), Coping (mini-MAC), social support (MOSS), Information-seeking preferences (Miller Behavioral Style Scale), difficulties in emotion regulation (Difficulties in Emotion Regulation Scale)	Intervention (2 levels)	6 weeks	-	Demographic variables (age, gender), Mental health status (type of symptoms)	A total of 462 individuals were identified as eligible to participate. Of these, 191 (41.3%) participated	Self-administered	Australia	RCT
Kannisto, K A; Korhonen, J; Adams, C E; Koivunen, M H; Vahlberg, T; Välimäki, M A;	2017	to provide a picture of the dropout predictors from a mHealth-based trial	Evaluation	Mobile.Net	the intervention sends tailored text messages constructed to encourage patient medication adherence and outpatient care for adult patients with psychosis. Users were able to decide the amount, timing, and frequency of the SMS text messages delivered. They were also able to change the content or timing of the messages during the trial.	Phone-based	SMS	No	People with serious mental health problems	1139	Mental Health	attrition, Quality of life (Q-LES-Q), satisfaction (CSQ-8)	Intervention vs usual Care	12 months	-	Demographic variables (age, gender, education, employment)	Of the 563 participants who received text messages, 27 dropped out during the 12-month intervention period (4.8%).	Semi-guided (automated messages)	Finland	RCT
Watson, Hunna J; Levine, Michele D; Zerwas, Stephanie C; Hamer, Robert M; Crosby, Ross D; Sprecher, Caroline S; O'Brien, Amy; Zimmer, Benjamin; Hofmeier, Sara M; Kordy, Hans; Moessner, Markus; Peat, Christine M; Runfola, Cristin D; Marcus, Marsha D; Bulik, Cynthia M;	2017	to identify predictors and moderators of failure to engage (i.e., pretreatment attrition) and dropout in both Internet‐based and traditional face‐to‐face cognitive‐behavioral therapy (CBT) for bulimia nervosa.	Evaluation			Web-based	CBT			191	Bulimia nervosa				Type of content (uncertainty about credibility), Demographic variables (education), Beliefs (motivation), Mental health and technology experience and skills (negative experience with mental health services)		-		United States	RCT
Crooks, Rachel E; Bell, Meaghan; Patten, Scott B; Wiebe, Samuel; Holroyd-Leduc, Jayna; Bulloch, Andrew G; Macrodimitris, Sophia; Mackie, Aaron; Sauro, Khara M; Federico, Paolo; Jette, Nathalie;	2017	to: 1) identify facilitators and barriers to accessing resources related to management of epilepsy and/or depression and 2) discuss gaps in available resources (free and in the public domain) and 3) identify suggestions for future content	Needs assessment	-	-	Web-based	-	Yes	Patients with epilepsy and a history of depression.	10	Depression	facilitators and barriers to use	No comparator	-	Technical issues (usability issues), Mental health status (type of symptoms), Beliefs (stigma), Social connectedness, Impact of intervention (feeling of ownership over data), Perceived fit (relevance of information)	Type of information (credibility of information), Technology factors (availability)	-	-	Canada	interview
Heiniger, L E; Smith, A B; Olver, I; Grimison, P; Klein, B; Wootten, A; Abbott, J.‐A. M; Price, M A; McJannett, M; Tran, B; Stockler, M R; Gurney, H; Butow, P N;	2017		Evaluation	e-TC	an online intervention designed to address common psychosocial concerns of testicular cancer survivors.	Web-based	ACT, meta-cognitive therapy, mindfulness	No	Survivors of testicular cancer	25	Depression, Anxiety	feasability (proportion of program completed, number of logins, average session length), acceptability (satisfaction question), user experience (interview), Anxiety/Depression (HADS), Fear of cancer recurrence Scale	No comparator	10 weeks	Integration into life (lack of. time), Implementation (stage of use)	Mental health status (severity of symptoms)	Fourteen men (56%) completed at least 80% of the programme.	Self-administered	Australia	field study, interview
Gould, C E; Zapata, A M L; Bruce, J; Bereknyei Merrell, S; Wetherell, J L; O'Hara, R; Kuhn, E; Goldstein, M K; Beaudreau, S A;	2017	to evaluate the feasibility and acceptability of a video-delivered anxiety treatment for older Veterans.	Evaluation	BREATHE	A video-delivered treatment program combines psychoeducation, diaphragmatic breathing, and progressive muscle relaxation training with engagement in activities.	-	progressive muscle relaxation (PMR)	No	Veterans	20	Anxiety	user experience (interview), ratings of video clarity, anciety (GAS), health (PHQ-9), comorbidity	No comparator	demonstration 3-4 videos at start interview	Beliefs (lack of motivation), Level of guidance, Mental health status (need for face-to-face contact)	-	-	Self-guided	United States	focus group, interview, survey
Adkins, Elizabeth C; Zalta, Alyson K; Boley, Randy A; Glover, Angela; Karnik, Niranjan S; Schueller, Stephen M;	2017	to better understand homeless youths' use of technology, mental health experiences and needs, and willingness to engage with technology-supported mental health interventions to help guide the development of future youth-facing technology-supported interventions.	Needs assessment	-	-	-	-	-	Homeless youth	24	Mental Health	technology use, mental health experiences and needs, willingness to use technology-supported mental health interventions	No comparator	-	Beliefs (skepticism about technology as a treatment), Privacy and confidentiality	-	-	-	United States	Focus group
Wozney, L; Newton, A S; Gehring, N D; Bennett, K; Huguet, A; Hartling, L; Dyson, M P; McGrath, P;	2017		Needs assessment	-	-	Computer-based				31	Mental Health	perspective, experience (interviews)	No comparator	-	Mental health and technology experience and skills (low digital literacy), Beliefs (lack of motivation)	Type of content (credibility information), Impact of intervention (feeling of ownership over data), integration into practice, Technology factors (cost savings)	-		Canada	Interview
Rodriguez-Paras, C; Sasangohar, F;	2017	to determine learnability, efficiency, memorability, potential for user errors, and other user satisfaction issues of PTSD Coach	Evaluation	PTSD Coach	a standalone tool designed to provide PTSD patients with additional information on the disorder, its symptoms, and mitigation techniques. The tool also enables patients to complete periodic self-assessments and supports connection to support groups.	Smartphone-based	psychoeducation, self-assessment, therapy, finding support	Yes	People with PTSD	10	PTSD	think-aloud feedback, usability (SUS), user experience (interview)	No comparator	Usability testing	Perceived fit (lack of personalization), Technology factors (usability issues)	Perceived fit (relevance of information)	-	Semi-guided (option for coach, support group)	United States	usability study, survey, interview
Chan, C; West, S; Glozier, N;	2017	to explore barriers and facilitators to use of an adjunctive CCBT-I program among depressed patients in a psychiatric clinic	Evaluation	SHUTi (Sleep Health Using the Internet)	A 9-week CCBT-I intervention. The program contains elements of psychoeducation, activity scheduling, thought challenging, problem solving, and interpersonal therapy.		CBT	No	Patients with depression	39			Intervention vs Active Control (Internet-delivered sleep health information)	12 weeks	Type of content	Perceived fit (relevance of information), Type of content, Implementation (Integration into practice), Social influence (endorsement by others), Mental health status (presence of symptoms)	-	Technology as adjunct to therapy	Australia	Interview
Dodd, A L; Mallinson, S; Griffiths, M; Morriss, R; Jones, S H; Lobban, F;	2017	to understand users’ motivations and barriers for taking part in an online/telephone-based trial, and for engagement with ERPonline.	Evaluation	ERPonline	a self-directed web-based intervention to help people develop a coherent working model of their mood changes, recognise and manage triggers and early warning signs (EWS), and develop effective coping strategies	Web-based	-	No	-	19	Bipolar disorder	motivations and barriers to use (interview)	No comparator (only participants in Intervention condition included in present study)	12 months	Integration into life, Mental health status (type of symptoms), Level of guidance (complement to in-person therapy)	Technology factors (convenience, availability), Beliefs (motivation), Perceived fit (relevance of information)	-	Self-guided	United Kingdom	interview
Powell, Lauren; Parker, Jack; Harpin, Valerie;	2017	to explore the (1) parents' views of the suitability of the top ten listed apps for parents of children and young people with ADHD and (2) the views of clinicians that work with them on the suitability and value of the apps.	Needs assessment	-	-	Smartphone-based		Yes	Parents and young people with ADHD	13	ADHD	perceptions (focus group)	No comparator	-		Perceived fit (relevance of information, actionable information)	-		United Kingdom	Interview
Stiles-Shields, Colleen; Montague, Enid; Lattie, Emily G; Kwasny, Mary J; Mohr, David C;	2017	to identify barriers to the use of a mobile app to deliver treatment for depression	Needs assessment	-	-	Smartphone-based		Yes	People with depression	20	Depression	barriers to use	No comparator	-	Privacy and confidentiality, Technology factors (costs), Level of guidance, Perceived fit (lack of personalization)	-	-	-	United Kingdom	screening, questionnaire
Henshall, C; Marzano, L; Smith, K; Attenburrow, M.-J.; Puntis, S; Zlodre, J; Kelly, K; Broome, M R; Shaw, S; Barrera, A; Molodynski, A; Reid, A; Geddes, J R; Cipriani, A;	2017	to test the feasibility and acceptability of a web-based computerised clinical decision support tool (CDST)	Evaluation	-	The tool combines an algorithm with preferences from patients, carers and clinicians to generate recommendations which psychiatric interventions to use	Web-based	Recommendation system	No	clinicians, patients and carers	31	Mental Health	feasbility, acceptability (focus group)	No comparator	Description and demonstration at start of study	Perceived fit (language)	Social connectedness (connection with therapist), Perceived fit (personalization)	-	Self-administered	United Kingdom	Focus group
Huerta-Ramos, Elena; Marco-Garcia, Silvia; Escobar-Villegas, Maria Soledad; Rubio-Abadal, Elena; Ochoa, Susana; Grasa Bello, Eva M; Alonso Solis, Anna; Rabella, Mireia; Berdun, Jesus; Hospedales, Margarita; M-Resist, Group; Corripio, Iluminada; Usall, Judith;	2017	to measure the receptivity of patients, informal carers, and clinicians to an integral intervention model focused on patients with persistent positive symptoms:	Evaluation	m-RESIST		Web-based, smartphone-based			outpatients with treatment-resistant schizophrenia	36	Schizophrenia				Technology factors (avoidance of stimuli), Social connectedness	Type of content (credibility information), Level of guidance (reminders)	-		Spain	focus group, interview
Lattie, E G; Ho, J; Sargent, E; Tomasino, K N; Smith, J D; Brown, C H; Mohr, D C;	2017	to gather information about the feasibility and acceptability of ProjectTECH	Evaluation	ProjectTECH	an 8 week peer network-based online preventive intervention which were led by a trained peer guide or a licensed clinician. Participants were provided with didactic lessons, CBT-based mood management tools, and peer networking features,	Web-based	CBT	No	adolescents at risk for depression	39	Depression	usability, usage (interview, SUS, USE), depression (CES-D), positive affect (PANAS), stress (PSS), substance use (YRBS)	Intervention (2 levels)	8 weeks	-	Perceived fit (personalization), Level of guidance (reminders)	The median number of system logins was 26 across the 8 week trial (M = 25.62, SD = 16.58, range = 0–82)	Semi-guided (peer support, coached by human)	United States	field study, survey, interview
Berry, Natalie; Bucci, Sandra; Lobban, Fiona;	2017	to explore mental health care staff experiences of clients with severe mental health problems engaging with the Internet and mobile phones to self-manage their mental health and their views toward these behaviors.	Needs assessment	-	-	Web-based, smartphone-based	-	-	Clinicians	20	Mental Health	staff experience	-	-		Perceived usefulness (increase of acess to services), Level of guidance (complement to in-person therapy)	-	-	United Kingdom	Focus group
Nicholas, Jennifer; Fogarty, Andrea S; Boydell, Katherine; Christensen, Helen;	2017	to explore what consumers consider useful content for mental health management apps, identify unmet needs, and understand user expectations of mental health apps within the context of apps for bipolar disorder.	Needs assessment	-	-	Smartphone-based	-	Yes	People with bipolar disorder	2173	Bipolar disorder	-	Different interventions	-	Perceived fit, Privacy and confidentiality, Technology factors (technical issues, costs)	Perceived usefulness, Technology factors (usability), Social connectedness, Type of content (credibility information)	-	-	Australia	analysis of user reviews
Saunders, K E A; Bilderbeck, A C; Panchal, P; Atkinson, L Z; Geddes, J R; Goodwin, G M;	2017		Evaluation		mood and activity monitoring with a range of portable and wearable technologies	Wearables	Monitoring		Patients with bipolar disorder	21	Bipolar disorder				Privacy and confidentiality	Impact of intervention (increased insight into health), Perceived fit (personalization), Technology factors (convenience)	-		United Kingdom	semi-structured interview
Shrier, L A; Spalding, A;	2017		Evaluation		in-person counseling and cognitive-behavioral skills training, followed by an ecological momentary intervention (EMI) delivered via smartphone application for 4 weeks.	Smartphone-based	Counseling, CBT, EMI		Young women with depression	16	Depression			4 weeks		Perceived fit (personalization), Impact of information (increased insight into health)	-		United States	interview
Bennett-Levy, James; Singer, Judy; DuBois, Simon; Hyde, Kelly;	2017	to report on the barriers and enablers of e-MH uptake in a cohort of predominantly Aboriginal and Torres Strait Islander health professionals (21 Indigenous, 5 non-Indigenous) who occupied mainly support or case management roles within their organizations.	Evaluation		A 3-or 2-day e-MH training program was followed by up to 5 consultation sessions (mean 2.4 sessions) provided by the 2 trainers. The trainer-consultants provided written reports on each of the 30 consultation sessions for 7 consultation groups.			No	Providers	26	Mental Health	barriers and facilitators to use (interview)	No comparator		Implementation (administrative barriers, integration into practice)	Social influence (endorsement by others), Impact of intervention (increased insight into health)	Uptake of e-MH among the consultation group was moderate (22%-30% of participants).		Australia	consulation session, interviews
Reger, Greg M; Browne, Kendall C; Campellone, Timothy R; Simons, Carol; Kuhn, Eric; Fortney, John C; Sayre, George G; Reisinger, Heather Schacht;	2017		Evaluation	PE Coach	a patient-facing mobile app developed to support providers and their patients engaged in prolonged exposure (PE) therapy for posttraumatic stress disorder (PTSD).	Smartphone-based	prolonged exposure (PE) therapy		People with PTSD	25	PTSD	how providers decided to use PE Coach, aspects and features of PE Coach appreciated, and their perspectives on patient use of the app (interview)			Technology factors (technical issues)	Impact of intervention, Technology factors (availability)	-		United States	interview
Whealin, J M; King, L; Shore, P; Spira, J L;	2017	to evaluate whether ethnically/racially diverse U.S. veterans residing in the rural Pacific Islands would find the delivery of evidence-based treatment for posttraumatic stress disorder via home telemental health tablet devices useful and helpful.	Needs assessment	-	-	Tablet-based			Veterans	47		Attitude, satisfaction, usability			Technology factors (technical issues), Privacy and confidentiality		-		United States	Pre/Post Study Design, data from therapy sessions through tabets
Nicholas, Jennifer; Huckvale, Kit; Larsen, Mark Erik; Basu, Ashna; Batterham, Philip J; Shaw, Frances; Sendi, Shahbaz;	2017	to identify and discuss the barriers to introducing eHealth technology-supported interventions within mental health.	Needs assessment	-	-	-	-	-	-	66	Mental Health	barriers to use	No comparator	-	Beliefs (stigma), Privacy and confidentiality, Perceived usefulness (no increase of access to services), Implementation (integration into practice), Impact of intervention (increased insight into health), Technology factors (usability issues)	-	-	-	Australia	poll/1-question survey
Melton, L; Brewer, B; Kolva, E; Joshi, T; Bunch, M;	2017		Evaluation	-	An HIPAA-compliant video-conferencing application, that offers weekly supportive psychotherapy 90-minute group sessions.	Tablet-based	Group counselling	-	Young adults with cancer	8	Distress	satisfaction (survey)	No comparator	6 weeks	-	Technology factors (convenience)	All participants remained in the group for the entirety of the intervention, with at least six of the eight participants joining each session	Technology as medium for therapy	United States	field study, survey
Vereenooghe, Gega & Langdon	2017	to explore and compare the views of service users and clinicians on how computers can be integrated in psychological therapies for people with ID who are traditionally under-represented in mainstream services.	Needs assessment	-		Computer-based	Cognitive behavorial therapy as adjunct to therapy	-	Service users, clinicial psychologists	6	Mental Health	benefits, challenges, required design features of computers in therapy	No comparator	-	Privacy and confidentiality (concerns about confidentiality), Social connectedness (connection with therapist), Technology factors (resources), Beliefs (skepticism of technology as treatment)	Privacy and confidentiality, Type of content	-	Technology as adjunct to therapy	United Kingdom	interview
Possemato, Kyle; Kuhn, Eric; Johnson, Emily M; Hoffman, Julia E; Brooks, Emily;	2017	to investigate preliminary acceptability and implementation barriers/facilitators.	Evaluation	PTSD Coach					Veterans	12	PTSD	-	-			Implementation (integration into practice), Social connectedness (endorsement by others)	-		United States	survey, questionnaire, interview
Deady, M; Peters, D; Lang, H; Calvo, R; Glozier, N; Christensen, H; Harvey, S B;	2017	To describe the preferences and opinions of emergency service workers regarding the use of smartphone MH applications and to examine the impact of age on these preferences	Needs assessment	-	-	Smartphone-based	-	-	Emergency service workers	106	Mental Health	preferences and opinions regarding smartphone MH applications	-	-	Implementation (label of ‘mental health’ intervention)	Privacy and confidentiality, Type of content	-	-	Australia	survey
Abel, E A; Shimada, S L; Wang, K; Ramsey, C; Skanderson, M; Erdos, J; Godleski, L; Houston, T K; Brandt, C A;	2018	to describe early adoption and use of My HealtheVet and Clinical Video Telehealth among VHA users with mental health diagnoses	Evaluation	My HealtheVet (MHV) and Clinical Video Telehealth (CVT)	The MHV portal allows patients to maintain a personal health record, and track their health using journals. CVT is two-way interactive and synchronous videoconferencing between provider and patient	Web-based	Electronic health record, Journaling, Psychotherapy	-	Veterans	2171325	Mental Health	IV: mental health condition; DV: MHV adoption, CVT engagement, dual use	No	4,5 years	Demographic variables, Mental health status (type of symptoms)	Demographic variables (age, gender)	-		United States	Cross Sectional Analysis
Graham, S; Irving, J; Cano, I; Edwards, M;	2018		Needs assessment							802						Demographic variables (employment, gender), Implementation (stage of use)	-		United Kingdom	Survey
Gunn, Jane; Cameron, Jacqui; Densley, Konstancja; Davidson, Sandra; Fletcher, Susie; Palmer, Victoria; Chondros, Patty; Dowrick, Christopher; Pirkis, Jane;	2018		Evaluation							789						Demographic variables (gender, age, education, employment), Mental health status (severity of symptoms), Mental health and technology experience and skills (positive experience with mental health services)	-		Australia	Survey
Mackesy-Amiti & Boodrama 2018	2018	to test the acceptability and feasibility of ecological momentary assessment (EMA) of mood and injection risk behavior among young people who inject drugs (PWID), using mobile phones.	Evaluation	-	The mEMA app to track mood and injection risk behavior; it allows responses to be entered on the cell phone even when there is no active internet connection, although an internet connection is needed to upload data. Participants received a notification when each assessment was available, and reminders after 5 minutes and 10 minutes if the survey was not accessed.	Web-based, smartphone-based	EMA	-	Young people who inject drugs	170	Mood, Injection Risk Behavior	McLean Screening Instrument for Borderline Personality Disorder, NIDA Risk Behavior Assessment, Difficulties in Emotion Regulation Scales (DERS), SUPPS-P Impulsive Behavior Scale, Trait Negative Affect (Personality Inventory for DSM-5), Depression (DSM-5)	No comparator	15 days	Demographic variables (homelessness)	Demographic variables (gender), Mental health status (type of symptoms)	mean number of days reporting was 10 (SD 4.7), the mean proportion of assessments completed was 0.43 (SD 0.27), and 76% (n=130) completed the followup interview	Semi-guided (automated prompt)	United States	Survey
Mikolasek, Michael; Witt, Claudia M; Barth, Juergen;	2018	to evaluate the feasibility of a mindfulness and relaxation app for cancer patients	Evaluation	-	a mindfulness and relaxation self-care app with two features: (1) mindfulness and relaxation exercises guided by audio instructions and (2) a notification feature reminding the user to practice daily	Smartphone-based	Mindfulness	No	Cancer patients	100	Distress	distress ((Distress-Thermometer), quality of life (FACT-G), anxiety/depression (HADS), openness to experience (NEO-FFI), resistance to change (RTC), adoption (interview)	Pre/post	10 weeks	Beliefs, Mental health status (severity of symptoms)	Demographic variables (gender), Personality traits	54% (46 had dropped out at 10 weeks)	Semi-guided (automated prompt)	Switzerland	Interview
Schneider, Brooke C; Schröder, Johanna; Berger, Thomas; Hohagen, Fritz; Meyer, Björn; Späth, Christina; Greiner, Wolfgang; Hautzinger, Martin; Lutz, Wolfgang; Rose, Matthias; Vettorazzi, Eik; Moritz, Steffen; Klein, Jan Philipp;	2018	to compare the use and efficacy of Deprexis, an online intervention for depression, among Millennials (18–35 years) and Baby Boomers (50–65 years).	Evaluation	Deprexis		Web-based			People with depression	577	Depression	depression (PHQ-9)	Intervention vs Usual Care	12 weeks		Demographic variables (age)	-		Germany	RCT
March, Sonja; Day, Jamin; Ritchie, Gabrielle; Rowe, Arlen; Gough, Jeffrey; Hall, Tanya; Yuen, Chin Yan Jackie; Donovan, Caroline Leanne; Ireland, Michael;	2018	to explore predictors of preferences and intentions to access e-mental health services relative to face-to-face services.	Needs assessment	-	-					308	Mental Health	demographics, technology factors, personality (NEO-FFI), psychopathology (DAS), beliefs, locus of control (MHLC-C), service preference, intention to use e-mental health services	Intervention vs Face-to-Face	-	Impact of intervention (no feeling of ownership over data), Personality traits	Mental health status (presence of symptoms), Mental health and technology experience and skills (postivie experience with mental health technology, digital literacy), Demographic variables (age),	-		Australia	Survey
Chudy-Onwugaje, K; Abutaleb, A; Buchwald, A; Langenberg, P; Regueiro, M; Schwartz, D A; Kathleen Tracy, J; Ghazi, L; Patil, S A; Quezada, S; Russman, K; Horst, S; Beaulieu, D; Quinn, C; Jambaulikar, G; Cross, R K;	2018		Evaluation							193						Demographic variables (age), Mental health status (presence of symptoms)	-		United States	RCT
Stevens, R; Polk, K; Merrill, C; Feng, F; Weiss, M; Brosnan, E; Gerber, M S; Barnes, L E;	2018		Evaluation							10					Demographic variables (education)		-		United States	Survey
Mitchell, Whittingham, Steindl & Kirby 2018	2018	To evaluate the acceptability and potential utility of a small package of online resources designed to improve self-compassion for mothers of infants	Evaluation	-	a set of online resources (two videos plus a tip sheet) that outlined simple techniques for increasing self-compassion drawn from compassion-focused therapy	Web-based	Compassion-focused therapy	No	Mothers of infants < 24 months	262	Self-compassion	Acceptability and usefulness, Self-compassion ((SCS-SF), Psychological Flexibility (AAQ-II), Shame in Mothering Role (OAS), PTSD (IES-R), subjective breastfeeding experience (MBFES)	No comparator	1 month	Integration into life (lack of time), Perceived usefulness, Impact of intervention (discomfort with exercises, Mental health status (tiredness), Technology factors (technical issues), Beliefs (lack of perceived need for help)		response rate 59.5%	Self-administered	Australia	Longitudinal Study
Arjadi, R; Nauta, M H; Bockting, C L H;	2018	to investigate factors that contribute to the use of internet-based interventions for depression in Indonesia.	Needs assessment	-	-	Web-based				904	Depression	behavioral intention to start using internet-based interventions for depression, preference to use it as a substitute for regular treatments, preference to use it to complement regular treatments.				Beliefs (skepticism of technology as treatment), Mental health status (severity of symptoms)	-		Indonesia	Survey
Toscos, Tammy; Carpenter, Maria; Drouin, Michelle; Roebuck, Amelia; Kerrigan, Connie; Mirro, Michael;	2018		Needs assessment							662						Mental health status (severity of symptoms)	-		United States	Online Survey
Meyer, Nicholas; Kerz, Maximilian; Folarin, Amos; Joyce, Dan W; Jackson, Richard; Karr, Chris; Dobson, Richard; MacCabe, James;	2018	to describe the development, implementation, feasibility, acceptability, and user experiences of the Sleepsight platform, which harnesses consumer wearable devices and smartphones for the passive and unobtrusive capture of sleep and rest-activity profiles in people with schizophrenia living in their homes.	Evaluation	Sleepsight		Smartphone-based, wearables			People with schizophrenia	15	Schizophrenia				Mental health status (severity of symptoms)		-		United Kingdom	Electronically tracked data using FitBit
Feijt, de Kort, Bongers & IJsselsteijn 2018	2018	to gain an in-depth and comprehensive understanding of the drivers and barriers for psychologists in adopting eMental health tools,	Needs assessment	-	any delivery of mental and behavioral health services, including but not limited to therapy, consultation and psycho-education, by a licensed practitioner to a client in a non-face-to-face setting through distance communication technologies such as the telephone, asynchronous email, synchronous chat, and videoconferencing	Computer-based	Counselling	-	Psychologists	12	Mental Health	barriers and facilitators to use (interview)	No comparator	-	Mental health status (need for face-to-face contact), Perceived fit, Technology factors (technical issues, resources), Social influence (feeling forced by others), Mental health and technology experience and skills (low digital literacy), Integration into life (lack of routine, lack of time)	Impact of intervention (perceived Improvement of symptoms), Beliefs (motivation), Perceived usefulness (perceived advantage over regular care), Social connectedness (connection with therapist), Technology factors (convenience, availability)	-	Technology as medium for therapy	Netherlands	Interview
O'dea, Achilles, Aliza, Batterham, Calear, Perry, Shand, Christensen, Werner-Seidler, Batterham, Calear, Perry, Shand & Christensen 2018	2018	to examine adolescents’ attitudes toward the concept of a mobile phone app for relationship help and support, and whether they would be likely to use such an intervention.	Evaluation	-	a mobile phone app for relationship help and support	Smartphone-based	Resources, tips	No	Adolescents	150	Social Support, Mental Health	social interactions (Schuster Social Support Scale), likelihood of app usage, acceptability	No comparator	Description at start of survey		Beliefs (Perceived need for help,), Technology factors (usability)	-	Self-administered	Australia	cross-sectional survey
Diez-Canseco, Francisco; Toyama, Mauricio; Ipince, Alessandra; Perez-Leon, Silvana; Cavero, Victoria; Araya, Ricardo; Miranda, J Jaime;	2018	to design, develop, and test an intervention to promote early detection, opportune referral, and access to treatment of patients with mental disorders attending public primary health care (PHC) services in Lima, Peru.	Evaluation							762					Integration into life (lack of time)	Mental health and technology experience and skills, Implementation (training)	-		Peru	screening, questionnaire
Thorsen, Margaret M; Patena, John V; Guthrie, Kate Morrow; Spirito, Anthony; Ranney, Megan L;	2018		Evaluation							41					Mental health status (type of symptoms), Type of content	Mental health and technology experience and skills (positive xperience with mental health services)	-		United States	screening, survey, interview
Mitchell, Whittingham, Steindl & Kirby 2018	2018	To evaluate the acceptability and potential utility of a small package of online resources designed to improve self-compassion for mothers of infants	Evaluation	-	a set of online resources (two videos plus a tip sheet) that outlined simple techniques for increasing self-compassion drawn from compassion-focused therapy	Web-based	Compassion-focused therapy	No	Mothers of infants < 24 months	262	Self-compassion	Acceptability and usefulness, Self-compassion ((SCS-SF), Psychological Flexibility (AAQ-II), Shame in Mothering Role (OAS), PTSD (IES-R), subjective breastfeeding experience (MBFES)	No comparator	1 month	Integration into life (lack of time), Perceived usefulness, Impact of intervention (discomfort with exercises), Mental health status (tiredness), Technology factors (technical issues), Beliefs (lack of perceived need for help)		response rate 59.5%	Self-administered	Australia	Longitudinal Study
Walsh, Kaselionyte, Taylor & Priebe 2018	2018	to explore patient and healthcare practitioner views of a proposed online intervention using an online positive psychology intervention for depression and anxiety	Needs assessment	-	An online positive psychology intervention which gives people homework exercises	Web-based	Positive psychology	-	Adults accessing treatment for depression and/or anxiety	18	Depression, Anxiety	Perceptions	No comparator	Description and demonstration of exercises at start of study	Personality traits, Mental health status (depressive symptoms), Level of guidance (complement to existing therapy), Implementation (stage of use), Perceived fit (not culturally appropriate), Social connectedness, Integration into life (lack of time)	Social connectedness (connection with therapist), Type of content (credibility infomation), Perceived fit (personalization), Level of guidance (reminders), Perceived usefulness (actionable information)	-	Self-administered	United Kingdom	semi-structured interview
Carolan, S; De Visser, R O;	2018	to get a better understanding of the facilitators and barriers to engaging with digital mental health interventions in the workplace.	Evaluation	WorkGuru	An modular program with 7 core modules and 3 optional modules. People could complete the modules at their own pace. Modules consisted of educational reading, interactive exercises, a stress and a thought diary, audio, and short animations. There was an option to contact an e-coach for advice.	Web-based	CBT	No	Workers	18	Mental Health	facilitators and barriers to engagement	Intervention vs intervention + discussion group vs waitlist	8 weeks	Technology factors, Level of guidance, Privacy and confidentiality (anonymity), Implementation (integration into practice), Social connectedness	Technology factors (convenience, availability), Privacy and confidentiality (anonymity), Type of content, Level of guidance (reminders), Social influence (endorsement by others)	-	Semi-guided (option for human coach, discussion group)	United Kingdom	semi-structured interview
Lal, Nguyen & Theriault 2018	2018	to better understand the experiences and perspectives of young people receiving treatment for first-episode psychosis (FEP) on using web-based and mobile technologies for accessing mental health information, services and support	Needs assessment/Evaluation	-	-	Web-based	Resources	Yes	young people receiving treatment for first-episode psychosis (FEP)	17		experience, perspective (focus groups)	No comparator	-	Perceived fit (relevance of information), Type of content (uncertainty about credibility), Impact of intervention	Impact of intervention (increased insight into health), Type of content, Social connectedness, Privacy and confidentiality (moderation of intervention)	-	Self-administered	Canada	focus group
Deb, Tuli, Sood, Chadda, Verma, Kumar, Ganesh & Singh 2018	2018	to understand health technology usage, perceived needs, and acceptability of app based interventions in patients with SMIs to improve illness management and reduce caregiver burden.	Needs assessment	-	-	Smartphone-based	-	-	Patients with severe mental illnesses and their caregivers	176	Mental illness	-	No comparator	-	Technology factors (costs), Perceived fit (language), Mental health and technology experience and skills	Type of content (audio/video in addition to text)	-	-	India	focus group, survey
Chadi, Weisbaum, Malboeuf-Hurtubise, Kohut, Viner, Kaufman, Locke, & Vo 2018	2018	to determine if eHealth is a viable platform for teens with chronic illnesses	Evaluation	-	an eight-week evidence-informed MBI, the Mindful Awareness and Resilience Skills for Adolescents (MARS-A) program, delivered either via eHealth, through a secure online platform allowing audio-visual group interactions in real time, or in person at the hospital. Sessions are 90 minutes.	Web-based	Mindfulness-based intervention	-	Adolescents with chronic illnesses	15	Mental Health	participants' experience (interview)	Intervention vs Face-to-Face	8 weeks	-	Type of content (supportive, non-judgmental tone), Social connectedness, Integration into life, Impact of intervention (perceived improvement of symptoms)	The average number of sessions attended among participants who completed the MBI was 6.7 in the in-person group and 7 in the eHealth group.	Technology as medium for therapy	United States	questinonaire, interview
Kubo, Altschuler, Kurtovich, Hendlish, Laurent, Kolevska, Li & Avins 2018	2018	to test the feasibility of conducting a mobile app/online-based mindfulness intervention for cancer patients undergoing chemotherapy and their caregivers	Evaluation	Headspace	A meditation and mindfulness app	Smartphone app-based/Web-based	Meditation	Yes	Cancer patients and informal caregivers	28	Mental Health	Distress (National Comprehensive Cancer Network Distress Thermometer), Anxiety and Depression (HADS), Sleep (PSQI), Fatigue (BFI), Quality of life (PROMIS Global Health Scale), user experience (interview), Retention, Adherence	No comparator	8 weeks	Implementation (stage of use)	Impact of intervention (perceived improvement of symptoms), Technology factors (usability, convenience), Type of content (supportive, non-judgmental tone)	24% enrollment; 58% completion/retention; 71% adherence (practiced meditation >50% of the days)	Semi-guided (guided meditation)	United States	survey
Ashford, M T; Olander, E K; Rowe, H; Fisher, J R W; Ayers, S;	2018	to investigate the feasibility (engagement and usability) and acceptability (usefulness, satisfaction, and helpfulness) of iWaWa among English postpartum women with anxiety	Evaluation	iWaWa		Web-based			Postpartum women with anxiety	89	Anxiety	anxiety, feasability, acceptability	Intervention vs waitlist	8 weeks	Technology factors (usability issues), Type of content (length of program, modality preference), Perceived fit (relevance of information), appropriateness of information, Format, Type of content, User inclusion	Technology factors (accessibility), Privacy and confidentiality (anonymity), Level of guidance (reminders), Type of content	Dropout rates were high, especially in the treatment group (treatment: 82%, 38/46; wait-list control: 51%, 22/43). A total of 26 women started iWaWa with only 2 women completing all 9 modules.		United Kingdom	RCT
Wallin, Norlund, Olsson, Burell, Held & Carlsson 2018	2018	to explore treatment activity, user satisfaction, and usability experiences among patients allocated to treatment in the U-CARE Heart study, a randomized clinical trial of an iCBT intervention for treatment of depression and anxiety following a recent myocardial infarction.	Evaluation	-	An iCBT intervention of 11 modules; each patient was assigned to a therapist who could be contacted and provided feedback on assignments; participants who were inactive were sent reminders to stay active	Web-based	Cognitive behavioral therapy	-	Patients at cardiac clinics	21	Depression, Anxiety	Treatment Activity, User Experience (Interview)	No comparator (only participants in Intervention condition included in present study)	14 weeks	Integration into life (lack of time), Type of content (length of Program), Technology factors (usability issues, resources), Beliefs (fear of making mistakes, communication preference), Mental health and technology experience and skills (low digital literacy), Implementation (stage of use)	Perceived fit (relevance of Information), Technology factors (convenience), Social connectedness (connectin with therapist), Level of guidance (reminders)	Treatment activity was low with regard to number of completed modules (mean 0.76, SD 0.93, range 0-5) and completed assignments (mean 3.09, SD 4.05, range 0-29). Most of the participants initiated the introduction module (113/117, 96.6%), and about half (63/117, 53.9%) of all participants completed the introductory module, but only 18 (15.4%, 18/117) continued to work with any of the remaining 10…	Semi-guided (prompt, human contact)	Sweden	Interview
Schuster, R; Fichtenbauer, I; Sparr, V M; Berger, T; Laireiter, A.-R.;	2018	to investigate the feasibility of a novel blended (face-to-face and computer-based) group intervention for the reduction of depressive symptoms in major depression.	Evaluation		The blended format included face-to-face sessions, complemented with multimedia presentations and a platform featuring videos, online work sheets, an unguided group chat and remote therapist-patient communication.	Web-based	Acceptance, Mindfulness, self-management and resource-oriented psychotherapy	No	Patients diagnosed with major depressive disorder	26	Depression	depression (CES-D), general health (GHQ-12), personal resources (FERUS), mindfulness (MAAS), usability (SUS), treatment satisfaction (ZUF-8)	No comparator	7 weeks	Type of content (length of program)	Type of content (modality preference), Level of guidance (complement to existing therapy)	-	Technology as adjunct to therapy	Austria	focus group, survey
Lundgren, J; Johansson, P; Jaarsma, T; Andersson, G; Köhler, A K;	2018		Evaluation							13					Technology factors (technical issues)	Perceived usefulness (advantage over regular care, actionable information), Perceived fit (relevance of information), Technology factors (convenience), Privacy and confidentiality, Impact of intervention (improvement in symptoms, feeling of ownership over data)	-		Sweden	Interview
Huis, Verkaik, van Meijel, Verkade, Werkman, Hertogh & Francke	2018	to study how and by whom family caregivers want to be supported in self-management when managing changes in behavior and mood of relatives with dementia and whether family caregivers consider eHealth a useful tool for self-management support	Needs assessment	-	any eHealth that provides dementia-related information and/or support with the aid of computers or related technologies	Computer-based	Resources, support	-	Caregivers of relatives with dementia	32	Dementia	user needs, opinion of ehealth (focus group)	No comparator	-	Mental health status (type of symptoms)	Perceived fit (personalization, relevance of information), Social connectedness	-	-	Netherlands	focus group
Schuster, R; Sigl, S; Berger, T; Laireiter, A.-R.;	2018	to investigate the patient-centered feasibility of blended group therapy for major depression, with special emphasis on the fit and dynamic interplay between face-to-face and internet-based elements.	Evaluation		psychoeducative techniques, in- and between-session media, Web and mobile support to use in-between face-to-face sessions	Web-based		No	Patients with depression	22	Depression	user experience	No comparator	7 sessions	Perceived fit (lack of personalization), Level of guidance (structure of use)	Level of guidance (complement to existing therapy), Privacy and confidentiality, Impact of intervention (increased insight into health)	-	Technology as adjunct to therapy	Austria	Interviews, questionnaires
Similä, Immonen, Toska-Tervola, Enwald, Keränen, Kangas, Jämsä, Korpelainen, Simila, Immonen, Toska-Tervola, Enwald, Keranen, Kangas, Jamsa & Korpelainen	2018	to assess the feasibilityof a mobile mental wellness training application for older adults	Evaluation	Oiva	A mental wellness training application with four intervention paths, text/audio exercises.	Smartphone app-based, Tablet-based	Mental wellness training	Yes	Older adults	7	Depression	Depression (GDS-15), Mindfulness skills (FMI)	No comparator	3 months	Technology factors (usability issues), Perceived fit (lack of personalization), Integration into life (lack of time, lack of private space)	Perceived usefulness, Integration into life (routine)	-	Technology as adjunct to therapy	Finland	Interviews, questionnaires
Wachtler, C; Coe, A; Davidson, S; Fletcher, S; Mendoza, A; Sterling, L; Gunn, J;	2018	to maximize patient engagement in an app designed to improve treatment allocation for depression	Evaluation			Smartphone-based			People with depressive symptoms	24	Depression				Impact of intervention, Perceived fit (lack of personalization)	Technology factors (usability)	-		Australia	focus group, interview
Miatello, Mulvale, Hackett, Mulvale, Kutty & Alshazly	2018	to examine the effectiveness of a suite of smartphone and web apps called myExperience (myEXP) that were created to gather care experiences of youth, family members, and service providers as part of an experience-based codesign (EBCD) study in Ontario involving youth with mental disorders	Evaluation	myExperience (myEXP)	Youth enter any mental health–related appointment into the myEXP smartphone app as it is booked or based on a weekly reminder prompt. One hour after the scheduled appointment time, the youth receives a prompt to complete the myEXP app post-appointment questionnaire. Youth can also enter open-ended feedback at any time, and the app also provides resources	Web-based, smartphone-based	Journal, Resources	Yes	Youth (aged 16-24)	12	Mental disorder	experience using the myEXP apps, experiences of mental health service use	No comparator	Intervention periods varied (study length 12 months)	Technology factors (technical issues), Privacy and confidentiality	Level of guidance (reminders), Technology factors (usability)	average usage (2.8 entries per month) slightly exceeded the number of appointments (2.4 appointments per month)	Semi-guided (automated prompt)	Canada	survey
Fortuna, Karen L; Storm, Marianne; Naslund, John A; Chow, Philip; Aschbrenner, Kelly A; Lohman, Matthew C; Bartels, Stephen J;	2018	to explore the perspectives of certified peer specialists and older adults with serious mental illness on the impact of a peer-delivered medical and psychiatric self-management intervention, PeerTECH.	Evaluation	PeerTECH						11						Social connectedness, Level of guidance (accountabilty), Impact of intervention (feeling of ownership over data)	-		United States	semi-structured interview, focus group
Pung, Fletcher & Gunn 2018	2018	to explore the natural patterns of mobile app use among patients with depressive symptoms to facilitate the understanding of the potential role for mobile apps in managing depressive symptoms in the community	Needs assessment	-	-	Smartphone-based	-	-	Patients in depression care	16	Depression	Patterns of mobile phone use (Interview)	No comparator	-	Social connectedness	Social connectedness, Privacy and confidentiality, Technology factors (accessibility), Beliefs, Perceived fit, Social influence	-	-	Australia	semi-structured interview, RCT, interview
Switsers, Dauwe, Vanhoudt, Van Dyck, Lombaerts & Oldenburg	2018	to examine the needs and expectations of adults with BD regarding mHealth apps.	Needs assessment	-	Mobile apps for self-management of bipolar disorder	Smartphone-based	-	-	People with bipolar disorder	16	Bipolar disorder	perspective (focus group)	No comparator	-	Technology factors (avoidance of stimuli)	Impact of intervention (increased insight into health), Social connectedness, Perceived fit (personalization)	-	Self-administered	Belgium	focus group
Schroeder, J; Wilks, C; Rowan, K; Toledo, A; Paradiso, A; Czerwinski, M; Mark, G; Linehan, M M;	2018	to examine the feasibility of Pocket Skills in a 4-week field study with 73 individuals enrolled in psychotherapy.	Evaluation	Pocket Skills						73						Integration into life, Impact of intervention (perceived improvement of symptoms)	-		United States	field study, survey
Terp, M; Jørgensen, R; Laursen, B S; Mainz, J; Bjørnes, C D;	2018	to explore how young adults recently diagnosed with schizophrenia used and perceived a smartphone app (MindFrame) as a tool to foster power in the everyday management of living with their illness	Evaluation	MindFrame		Smartphone-based	Resources		Young adults recently diagnosed with schizophrenia	13	Schizophrenia				Privacy and confidentiality, Impact of intervention (exacerbation of symptoms)	Impact of intervention (feeling of ownership over data)	-		Denmark	user evaulation
Williams, A; Fossey, E; Farhall, J; Foley, F; Thomas, N;	2018	to explore how service users experienced viewing the lived experience videos on this interactive website, as well as its influence on their recovery journey.	Evaluation			Web-based			Service users living with mental illness	36	Mental Illness	user experience (interviews)	No comparator			Type of content (normalization of experience, examples of real people), Mental health and technology experience and skills (positive experience with technology), Level of guidance, Social connectedness	-		Australia	semi-structured interview
Cernvall, M; Sveen, J; Bergh Johannesson, K; Arnberg, F;	2018	to evaluate the user satisfaction, perceived helpfulness and potential reductions of PTSS and symptoms of depression among participants using the Swedish version of the PTSD Coach	Evaluation	PTSD Coach		Smartphone-based				11	PTSD				Level of guidance	Impact of intervention (increased insight into health)	-		Sweden	interview, questionnaire, self-reported data
Kinner, E M; Armer, J S; McGregor, B A; Duffecy, J; Leighton, S; Corden, M E; Mullady, J G; Penedo, F J; Lutgendorf, S K;	2018	to develop, optimize, and assess the usability, acceptability, feasibility, and preliminary intended effects of an Internet-based group stress management intervention for ovarian cancer survivors delivered via a tablet or laptop.	Evaluation	Living WELL	The intervention incorporates elements of cognitive-behavioral stress management (CBSM), mindfulness-based stress reduction (MBSR), and acceptance and commitment therapy (ACT). It also incorporates topics specifically tailored to address the needs of ovarian cancer survivors such as finding meaning in the face of poor prognosis and managing fear of recurrence. It also includes a weekly videoconfe…	Web-based, tablet-based	cognitive-behavioral stress management (CBSM), mindfulness-based stress reduction (MBSR), and acceptance and commitment therapy (ACT), group sessions, resources, journaling	Yes	Ovarian cancer survivors	28	Stress	mood (CESD, Profile of Mood States short form), quality of life (FACT-O), perceived stress (PSS), sleep (Pittsburgh Sleep Quality Index), social support (Social Provisions Scale), usability, acceptability (SUQ), feasability,	No comparator	Intervention periods varied (field testing 10 weeks)	Technology factors (technical issues), Integration into life (lack of time)	Social connectedness, Technology factors (convenience)	19/28 completion; 31/115 enrolled	Semi-guided (coached by human)	United States	structured interviews, weekly evaluations
Connolly, S L; Miller, C J; Koenig, C J; Zamora, K A; Wright, P B; Stanley, R L; Pyne, J M;	2018	to examine veterans’ attitudes toward smartphone apps and to assess whether openness toward this technology varies by age or rurality.	Needs assessment	-	-	Smartphone-based	-	Yes	Veterans with postraumatic stress disorder (PTSD), alcohol use disorder, or major depressive disorder,	66	PTSD, Substance abuse, Depression	Attitude towards smartphone apps	-	-	Mental health and technology experience and skills (low digital literacy), Technology factors (costs, resources), Beliefs (skepticism of technology as treatment)	-	-		United States	semi-structured interview
Krog, Nielsen, Le, Bro, Christensen & Mygind 2018	2018	to explore barriers and facilitators to using a web-based version of the Major Depression Inventory (eMDI) for psychometric testing of potentially depressive patients in general practice	Evaluation	WebPatient	An electronic version of the Major Depression Inventory (eMDI), which includes rating scales and psychometric tools	Web-based	Resources	-	General practitioners	9	Depression	barriers and facilitators to use	Paper-based version	Intervention periods varied	Technology factors (usability issues), Integration into life (lack of time)	Beliefs (motivation), Integration into life (time), Mental health and technology experience and skills, Perceived Usefulness, Technology factors (convenience)	-	Self-administered	Denmark	semi-structured interview
Apolinario-Hagen, Fritsche, Bierhals & Salewski	2018	to identify differences in both attitudes and intentions to use e-mental health treatment services after providing psychoeducational information	Needs assessment	-	Participants were given a description of e-therapy services, provided with no text (control), a neutral description, user reviews, or expert evaluations	Web-based	Counselling	-	General population	439	Mental Health	attitude towards e-mental health services (ETAM), intention to use such services	Intervention (3 levels) vs Control	Description and demonstration of exercises at start of study	-	Social influence (endorsement by others)	-	Self-administered	Germany	convenience-sample web survey
Richards, Simpson, Bastiampillai Pietrabissa & Castelnuovo	2018	to investigate therapist views on their experiences using a technological adjunct (goACT) to traditional, face-to-face psychotherapy.	Evaluation	-	A web-based mobile interactive software application that facilitates an interactive platform, allowing therapists to connect with their clients between face-to-face psychotherapy sessions. Functions of the intervention include appointment reminders, two-way pre-scheduled messaging (secure SMS, online, email), selfmonitoring, secure journaling, online homework records, and online psychometric asse…	Web-based	Reminders, self-monitoring, journaling, homework, psychometric assessments	-	Therapists	6	-	user experience (focus group)	No comparator	20 weeks	Beliefs (communication preference), Implementation (integration into practice)	Perceived fit (personalization), Technology factors (accessibility), Level of guidance (accountability), Impact of intervention (feeling of onwership over data)	-	Technology as adjunct to therapy	Australia	focus group
Peters, Dorian; Deady, Mark; Glozier, Nick; Harvey, Samuel; Calvo, Rafael A;	2018	to explore the perceptions, preferences, and ideas of workers in male-dominated workplaces to define requirements for a mental health app that would be engaging and effective at improving psychological well-being	Needs assessment						Workers in male-dominated workplaces	60	Mental Health				Implementation (label of ‘mental health’ intervention)	Type of content, Technology factors (usability)	-		Australia	workshop, questionnaire
Drozd, F; Haga, S M; Lisøy, C; Slinning, K;	2018		Evaluation	Mamma Mia						24					Implementation	Implementation (training), Type of content	-		Norway	Pre/Post Study Design, questionnaire
Achtyes, Ben-Zeev, Luo, Mayle, Burke, Rotondi, Gottlieb, Brunette, Mueser, Gingerich, Meyer-Kalos, Marcy, Schooler, Robinson & Kane 2019	2019	to understand whether self-initiated use of a smartphone intervention would occur during 'off-hours', and whether minorities would access the app less frequently than Caucasian patients	Evaluation	FOCUS	an app for schizophrenia disorder providing help in five content areas: medications, mood, social, sleep and voice	Smartphone-based	Resources, tips	No	Adults with a clinical diagnosis of chronic schizophrenia spectrum disorder	368	Schizophrenia	Patterns of use, current/past substance abuse, age at first symptoms	No comparator	Intervention periods varied; average exposure period 3.4 months (study was 6 months but patients enrolled at different times during the study)	-	Demographic variables (gender, age, education)	47 of 368 patients used the app; 75,447 logins, 35739 were self-initiated and 38139 were off-hours, 18450 logins were off-hours and self-initiated	Semi-guided (automated prompt)	United States	Longitudinal Study
Krause, Guertler, Moehring, Batra, Eck, Rumpf, Bischof, Lucht, Freyer-Adam, Ulbricht, John & Meyer 2019	2019	to test the feasibility, acceptability, and potential effectiveness of a fully automatized computer-based intervention targeting hazardous drinking and depressiveness	Evaluation	Smiling is Fun	A 10-module CBT program, combining strategies to promote emotion regulation, coping capacity, and resilience.	Web-based	Cognitive behavioral therapy	No	Depressed patients	198	Depression	Depression (BDI-II), Depression Severity and Impairment (ODSIS), Overall Anxiety and Impairment (OASIS), Positive and Negative Affect (PANAS), Treatment Expectation and Satisfaction, Mini Neuropsychiatric Interview (MINI)	No comparator (only participants in Intervention condition included in present study)	10 modules	-	Beliefs (motivation), Demographic variables (gender, age)	90 participants completed the modules (45.45%), 108 dropped out (54.54%)	No support	Spain	Interview
La Porte, L M; Kim, J Jo; Adams, Marci G; Zagorsky, Benjamin M; Gibbons, Robert; Silver, Richard K; Porte, Laura M; Kim, J Jo; Adams, Marci G; Zagorsky, Benjamin M; Gibbons, Robert; Silver, Richard K;	2019	to evaluate the feasibility of screening and texting perinatal women via their personal smartphones.	Evaluation	-	The intervention sends the user screening texts asking them questions regarding their mental health.	Phone-based	EMA	No	Pregnant and postpartum women	203	Mood	mental health (CAT-MH), user engagement, satisfaction (survey)	No comparator	2 weeks	-	Demographic variables (insurance status, gender)	Sixty-seven percent (137/203) of subjects completed CAT-MH™. Average time to completion was 7.5 min and ranged from 2.6 to 44.7. Median time to completion was 5.8 min. Eight-five percent (115/136) of women completed in less than 10 min, and 94% (128/136) completed in less than 15 min. Twelve women scored positive on the paper EPDS. Social workers reached each of those 12 women.	Semi-guided (prompt)	United States	Longitudinal (Cohort) Study
Mira, A; Soler, C; Alda, M; Baños, R; Castilla, D; Castro, A; García-Campayo, J; García-Palacios, A; Gili, M; Hurtado, M; Mayoral, F; Montero-Marín, J; Botella, C;	2019	To assess the acceptability of an Internet-based intervention (IBI) for depression in primary care, and explore the relationship between expectations and satisfaction and the improvement in the clinical variables in primary care patients receiving this intervention.	Evaluation	Smiling is Fun	An Internet-based program, based on CBT, which combines strategies to promote emotion regulation, coping capacity, and resilience. It is composed of 10 modules, and 3 transversal tools the user can use daily to receive helpful feedback.	Web-based	CBT	No	Patients with depression	198	Depression	diagnosis (MINI), depression (BDI-II, ODSIS), anxiety (OASIS), mood (PANAS), treatment acceptance	No comparator (only participants in intervention condition included)	10 modules	-	Demographic variables (age, gender)	108 (54.54%) participants were dropouts	Self-guided	Spain	RCT
Smail-Crevier, R; Powers, G; Noel, C; Wang, J;	2019	to examine design feature preferences based on sex and age for an e-mental health program targeted toward depression prevention.	Needs Assessment	-	-	-	-	-	People at risk of major depressive episodes	1011	Depression	probability of having an MDE in the next 4 years, Internet use, design preference	No comparator	-	-	Demographic variables (age, gender), Type of content	-	-	Canada	Interview
Ervasti, M; Kallio, J; Määttänen, I; Mäntyjärvi, J; Jokela, M;	2019	to examine how personality is associated with stress among Finnish university students and their interest to use apps that help in managing stress.	Needs Assessment	-	-	Smartphone-based	-	-	University students	1001	Stress	personality (Big Five - NEO-FFI), stress (1 question), Depression (Center for Epidemiologic Studies Depression Scale), Anxiety (GAD), rumination tendency, interest in using stress apps	No comparator	-	-	Personality traits	-	-	Finland	Online Questionnaire
Eisner, Emily; Drake, Richard James; Berry, Natalie; Barrowclough, Christine; Emsley, Richard; Machin, Matthew; Bucci, Sandra;	2019	to (1) design a pool of self-report items assessing basic symptoms (Basic Symptoms Checklist, BSC); (2) develop and beta test a mobile phone app (ExPRESS) for monitoring early signs, basic symptoms, and psychotic symptoms; and (3) evaluate the long-term acceptability of ExPRESS via qualitative feedback from participants in a 6-month feasibility study	Evaluation	ExPRESS	a mobile phone app that monitors basic symptoms and early symptoms of psychosis relapse	Smartphone-based	Monitoring	No	People with psychosis	18	Psychosis	Psychosis symptoms, Positive and Negative Syndrome (PANSS), Depression (CDS), user feedback (interview)		6 months	Mental health status (type of symptoms), Mental health and technology experience and skills (low digital literacy), Beliefs, Perceived fit (language), Integration into life	Social connectedness (connection with therapist), Technology factors (accessibility), Impact of intervention (increased insight into health), Type of content (normalization of experience)	-	Semi-guided (coach)	United Kingdom	Interview
Burchert, S; Alkneme, M S; Bird, M; Carswell, K; Cuijpers, P; Hansen, P; Heim, E; Shehadeh, M H; Sijbrandij, M; Van't Hof, E; Knaevelsrud, C;	2019	to describe the initial stages of the iterative and user-centered mobile mental health adaptation process of Step-by-Step (SbS)	Evaluation	Step-by-Step (SbS)	a modularized and originally web-based e-mental health intervention developed by the World Health Organization (WHO)	Web-based	CBT	-	Refugees	128	Mental Health	Access, usage, and potential barriers	No comparator	Demonstration at start of interview	Mental health and technology experience and skills (low digital literacy), Technology factors (resources), Type of content (length of program, uncertainty about credibility), Beliefs (motivation, acknowledgment of having illness, negative beliefs about help-seeking), Mental health status (severity of symptoms)	Technology factors (convenience, usability), Perceived fit (personalization, culturally appropriate), Privacy and confidentiality (anonymity)	-	Semi-guided (option for guidance , contact by demand, or no guidance)	Germany	focus group, interview
Görges, Frauke; Oehler, Caroline; Hirschhausen, Eckart; Hegerl, Ulrich; Rummel‐Kluge, Christine;	2019	to investigate differences in the way depressed and nondepressed users react to the content of an existing online PPI, originally designed for the general public.	Evaluation	GET.HAPPY2	a 7-week, self‐guided cost‐free German language program which is available to the public online	Web-based	Positive psychology	Yes	General population	1039	Depression	discontinuation parameters, satisfaction with the program, negative reactions among users of an online PPI, Depression (PHQ-9)	No comparator	7 weeks	Mental health status (severity of symptoms), Integration into life (lack of time), Impact of intervention	Impact of intervention (perceived improvement of symptoms)	Almost a third (30.1%) had discontinued the program before finishing. On average, participants who did not finish the program had discontinued after 3.7 out of 7 modules. There were no differences in completion status/still using the program (69.3% depression vs. 71.6% no depression, χ2(1) = 0.63, p = .445) or time to discontinuation (t(303) = 0.79, p = .433) by lifetime depression status (Table …	Self-guided	Germany	retrospective online survey
Kerr, D C; Ornelas, I J; Lilly, M M; Calhoun, R; Meischke, H;	2019	to assess participant engagement in a Web-based MBI designed for 9-1-1 telecommunicators. Specifically, we sought to describe the following: (1) participant characteristics associated with intervention engagement, (2) participant perspectives on engaging with the intervention, and (3) perceived challenges and facilitators to engaging.	Evaluation	-	a web-based workplace mindfulness intervention to reduce stress and increase mindfulness in 9-1-1 telecommunicators.	Web-based	Mindfulness	No	9-1-1 Telecommunicators	149	Stress	Engagement (number of lessons completed), demographics, stress (Calgary Symptoms of Stress Inventory), mindfulness (MAAS), social support (DCSQ), satisfaction with social support (VAS), tendency to overcommitment at work (ERI), user perceptions	No comparator	7 weeks	Mental health status (severity of symptoms), Integration into life	Type of content (length of program)	Nearly half of the participants (71/149, 47.7%) completed all 7 intervention lessons whereas 21.5% (32/149) did not complete a single lesson. The mean number of lessons completed was 4.7 (SD 2.8). The mean number of days the participants reported practicing formal mindfulness with guided audio (3 [SD 0.15]) did not differ by engagement group (low vs high) and remained consistent through the inter…	Self-guided	United States, Canada	Survey
Sayal, Kapil; Roe, James; Ball, Harriet; Atha, Christopher; Kaylor-Hughes, Catherine; Guo, Boliang; Townsend, Ellen; Morriss, Richard;	2019	to investigate the feasibility of a randomised controlled trial (RCT) of remotely delivered problem-solving cognitive behaviour therapy (PSCBT) plus treatment as usual (TAU) versus TAU in young people with repeat self-harm and depression.	Evaluation	e-DASH	The intervention involved a modified version of a sucessfully trialled face-to-face PSCBT focussing on inter nalised problems (e.g. hopelessness) as well as external problems (e.g. relationships) for people who had self-harmed. The intervention was delivered remotely either by mobile phone or video-calling.	Web-based, smartphone-based	CBT	No	Young people with depression and repeat self-harm	22	Depression	depression (BDI-II), PHQ-9, Beck Hopelessness Scale, anxiety (GAD-7), suicidality (CSSRS), Work and Social Adjustment Scale (WSAS), health utility (EQ-5D 5 L), Urgency Perseverance Pre- meditation Sensation-seeking (UPPS) Impulsive Inven- tory urgency subscale	Intervention vs usual care	10-12 sessions	Mental health status (severity of symptoms), Impact of intervention	-	Twenty-two participants were recruited (11 in each arm), 10 (46%) completed follow-up at 6 months, 9 (82%) started the PSCBT and 4 (36%) completed it.	Technology as medium for therapy	United Kingdom	RCT
Schuster, R; Kalthoff, I; Walther, A; Köhldorfer, L; Partinger, E; Berger, T; Laireiter, A.-R.;	2019	to reduce the gaps and limitations of the previous findings by evaluating an integrated internetand mobile-supported bGT format.	Evaluation	Minddistrict	First, a preparatory Web-based module, featuring video clips, text-based tasks, and an asynchronous therapist chat, had to be completed. Afterward, patients received individualized feedback from the assigned therapist (if applicable within 2 days). Second, patients participated in the weekly reunions, which again were partially complemented by modern media (ie, short clips or PowerPoint presentat…	Web-based, smartphone-based	ACT	Yes	Patients with depression	27	Depression	depression (CES-D), diagnosis (DIPS), Psychological flexibility (AAQ-II), anxiety (AnTi), worry (PSWQ-3), satisfaction (SUS)	Pre/post	7 weeks	Impact of intervention, Technology factors (technical issues), Privacy and confidentiality, Beliefs (communication preference), Mental health status (severity of symptoms)	Level of guidance (Complement to existing therapy), Social connectedness (connection with therapist)	Besides group attendance=82.4% (5.9/7 sessions), usage of digital elements was high (Figure 4): completion rate of Web-based modules 76% (5.3/7 modules), and 67% (14/21 entries) for the mobile-based diary app. However, the average number of app entries during treatment (mean 33) exhibited great variety (range 0 to 246). The average time therapists spent in the guiding of weekly Web-based modules …	Technology as adjunct to therapy	Austria	questinonaire, interview
Simblett, S; Matcham, F; Siddi, S; Bulgari, V; di San Pietro, C B; López, J H; Ferrão, J; Polhemus, A; Haro, J M; de Girolamo, G; Gamble, P; Eriksson, H; Hotopf, M; Wykes, T;	2019	to determine the potential barriers to and facilitators of engagement with mobile health (mHealth) technology for remote measurement and management of depression across three Western European countries.	Needs Assessment	-	-	Smartphone-based	-	-	People with depression	25	Depression	barriers and facilitators of engagement	No comparator	-	Mental health status (severity of symptoms), Beliefs (motivation, stigma), Integration into life (forgetting to use the intervention, lack of time), Perceived fit (language), Technology factors (resources, costs), Privacy and confidentiality, Impact of intervention (exacerbation of symptoms, discomfort with information), Perceived usefulness	Impact of intervention (increased insight into health, feeling of ownership over data), Mental health and technology experience and skills (low digital literacy), Social connectedness, Beliefs (motivation), Technology factors (convenience, availability), Integration into life, Perceived fit (personalization), Technology factors (usability), Type of content (length of program)	-	-	United Kingdom, Spain, Italy	focus group
Berry, Natalie; Lobban, Fiona; Bucci, Sandra;	2019	1) to explore service user views towards DHIs for severe mental health problems; and 2) to make recommendations for specific content within DHIs based on service user needs and suggestions.	Needs Assessment	-	-	-	-	-	Service Users with severe mental health problems	18	Mental Health	Perceptions of interventions	No comparator	-	Perceived usefulness (no perceived advantage over regular care, not understanding data), Technology factors (resources, costs), Mental health and technology experience and skills (low digital literacy), Social connectedness, Privacy and confidentiality, Level of guidance (replacement of existing therapy), Beliefs, Mental health status (need for face-to-face contact), Impact of intervention (exace…	Impact of intervention (feeling of ownership over data), Implementation (stage of use), Mental health and technology experience and skills (positive experience with mental health services), Privacy and confidentiality (anonymity), Social connectedness	-	-	United Kingdom	Interview
Gindidis, S; Stewart, S E; Roodenburg, J;	2019	to explore why psychologists augment therapy by recommending or using apps alongside therapy	Needs Assessment	-	-	Smartphone-based	-	-	Secondary school-aged young people	10	Mental Health	Psychologist reasons for using mental health apps in therapy]	No comparator	-	-	Mental health and technology experience and skills (positive experience with technology), Perceived usefulness (increase of access to services)	-	Technology as adjunct to therapy	Australia	Interview
Bucci, Berry, Morris, Berry, Haddock, Lewis & Edge 2019	2019	to understand staff views around digital technology in mental healthcare	Evaluation	Actissist	user can self-initiate engagement with the app or be prompted, and then complete a series of self-assessment questions structured as question-answer exchanges that focus on cognitive appraisals, belief conviction, emotions and associated behaviours. Depending on answers, exchange is followed by normalizing messages and cognitive or behavioral strategies aimed at suggesting ways of coping with dis…	Smartphone-based	Cognitive behavioral therapy	No	Early Intervention for Psychosis Services (EIS) Staff	48	Psychosis	views of digital mental health interventions	-	-	Implementation, Mental health and technology experience and skills (negative experience with mental health services, low digital literacy), Technology factors (resources, usability issues), Perceived fit (language, lack of personalization), Mental health status (type of symptoms), Beliefs (motivation), Privacy and confidentiality, Social connectedness (connection with therapist)	Level of guidance (reminders), Social connectedness, Social influence, Technology factors (accessibility), Integration into life, Impact of intervention (feeling of ownership over data), Implementation (stage of use), Perceived usefulness (complement to existing therapy)	-	Semi-guided (automated prompt)	United Kingdom	focus group
Allan, Stephanie; Bradstreet, Simon; Mcleod, Hamish; Farhall, John; Lambrou, Maria; Gleeson, John; Clark, Andrea; Gumley, Andrew;	2019	to discover and theoretically frame implementation expectations in advance of testing and synthesize these data into a framework	Needs Assessment	EMPOWER (Early signs Monitoring to Prevent relapse in psychosis and prOmote Well-being, Engagement, and Recovery)	a peer worker–supported digital intervention that aims to enable service users to self-monitor their mental health with the aim of encouraging self-management and the shared use of personal data to promote relapse prevention	Smartphone-based	Monitoring, HER	No	People diagnosed with psychosis	149	Psychosis	Expectations regarding the implementation of an intervention	No comparator	-	Integration into life (lack of time), Mental health status (type of symptoms), Implementation (stage of use), Perceived usefulness (not understanding data), Mental health and technology experience and skills (negative experience with mental health services), Beliefs (stigma), Privacy and confidentiality, Level of guidance (replacement of existing therapy)	Demographic variables (age), Mental health and technology experience and skills (digital literacy), Social influence, Perceived usefulness (advantage over regular care), Beliefs (motivation), Impact of intervention (feeling of onwership over data), Technology factors (usability)	-	Technology as adjunct to therapy	United Kingdom	focus group, interview
Jordan & Shearer 2019	2019	to explore trainee perceptions of telesupervision implementation, satisfaction, and efficacy	Evaluation	-	telemental health to enable remote supervision	Computer-based	telesupervision	-	psychology trainees	12	Mental Health	Supervisory Working Alliance (SWAI-T), perceptions of implementation, satisfaction, and efficacy of supervision (qualitative)	Intervention vs Face-to-Face	-	Privacy and confidentiality, Technology factors (accessibility, technical issues), Perceived usefulness (no perceived advantage over regular care), Mental health and technology experience and skills (low digital literacy)	Privacy and confidentiality, Mental health and technology experience and skills (positive experience with mental health technology), Perceived fit, Technology factors (accessibility, convenience), Perceived usefulness (advantage over regular care)	-	Technology as medium for therapy	United States	assessment, online engagement with clinical video telehealth
Urech, Krieger, Möseneder, Biaggi, Vincent, Poppe, Meyer, Riper & Berger 2019	2019	to explore perceived advantages and disadvantages of bCBT from the patients’ perspective in specialized mental health care.	Evaluation	deprexis	blended cognitive behavioral therapy (bCBT), which combines face-to-face and internet-based CBT	Web-based	Cognitive behavioral therapy	-	patients suffering from depression	15	Depression	PHQ-9, MINI, Semi-Structured Interview	No comparator (only participants in Intervention condition included in present study)	18 weeks	Integration into life (lack of time), Beliefs (lack of motivation), Social connectedness, Perceived fit (lack of personalization), Impact of intervention (lack of improvement symptoms), Mental health and technology experience and skill (low digital literacy)	Level of guidance (complement to existing therapy), Technology factors (availability), Perceived fit (personalization), Impact of intervention (increased insight into health), Mental health status (severity of symptoms), Privacy and confidentiality	mean number of completed modules: 6.3 (out of 11)	Technology as adjunct to therapy	Switzerland	semi-structured interview
Anastasiadou, D; Folkvord, F; Serrano-Troncoso, E; Lupiañez-Villanueva, F;	2019	(1) to investigate attitudes of health care providers and mHealth experts toward mHealth tools in the health context in general, and this study aimed (2) to test the acceptability and feasibility of a specific mHealth tool for patients with an eating disorder (ED), called TCApp, among patients and ED specialists	Needs Assessment/Evaluation	TCApp	Through the TCApp, patients can record their thoughts, actions, emotions, and whatever other information their therapists consider relevant for the therapy. The app can be customized for each patient according to therapy requirements. The main objective of the app is to replace paper self-records with Web-based records	Smartphone-based	Journaling	Yes	Patients with an eating disorder	38	Eating disorder	-	No comparator (only participants in intervention condition included)	12 weeks	Integration into life (lack of time, lack of routine), Perceived fit (lack of personalization)	-	-	Technology as adjunct to therapy	Spain	focus group
Saberi, Parya; Dawson Rose, Carol; Wootton, Angie R; Ming, Kristin; Legnitto, Dominique; Jeske, Melanie; Pollack, Lance M; Johnson, Mallory O; Gruber, Valerie A; Neilands, Torsten B;	2019	to describe the relationship between mental health, substance use, and medication adherence in 18–29 year-old YLWH, and explore technology use as an approach to supporting these services.	Needs Assessment	-	-	-	-	-	Youth living with HIV	101	Mental Health, Substance Abuse	mental health (PHQ-9), PTSD (PCL-5), Adverse Childhood Experiences (ACE), substance abuse (ASSIST, DAST, AUDIT)	No comparator	-	Social connectedness (connection with therapist), Integration into life (lack of private space)	-	-	-	United States	survey, interview
Ashwick, Rachel; Turgoose, David; Murphy, Dominic;	2019	to explore the acceptability of using tele-therapy for treating PTSD in a sample of UK veterans.	Evaluation	-	Cognitive Processing Therapy delivered over Skype	Web-based	counseling	-	Veterans with PTSD	16	Mental Health	acceptability (interview)	No comparator	1 week	Social connectedness, Implementation (integration into practice), Perceived fit (lack of personalization, Technology factors (technical issues), Type of content (length of program), Integration into life (lack of time, lack of private space)	Social connectedness (connection with therapist), Technology factors (convenience, cost savings), Impact of intervention (increased insight into health, improvement of symptoms)	-	Technology as medium for therapy	United Kingdom	semi-structured interview
Jonathan, Geneva; Carpenter-Song, Elizabeth A; Brian, Rachel M; Ben-Zeev, Dror;	2019	to examine how individuals with serious mental illness use a mHealth intervention —FOCUS—to selfmanage their illnesses	Evaluation	FOCUS	a real-time illness management support tool that targets auditory hallucinations (i.e., voices), social functioning, medication use, mood problems, and sleep disturbances. The intervention prompts users to engage daily via auditory signals and visual notifications that appear on the screen. When prompted, users are asked questions about their symptoms and given tailored content.	Smartphone-based	Resources	No	People with serious mental illness	30	Mental Health	user perceptions	No comparator	3 months	Integration into life, Impact of information, Implementation (stage of use), Type of content	Technology factors (accessibility), Level of guidance (complement of existing therapy, reminders), Type of content (normalization of experience), Impact of intervention (increased insight into health)	-	Semi-guided (reminders, human coach)	United States	interview
Pretorius, Chambers, Cowan & Coyle 2019	2019	to investigate the online help-seeking behaviors and preferences of young people	Needs assessment	-	-	Web-based	Online health websites and resources	Yes	Young people	1308	Mental Health and Well-being	technology use, propensity to seek online help, current personal/emotional concerns, preferred online resources, credibility of online sources, facilitators and barriers to online help seeking, wellbeing (SWEMWBS)	No comparator	-	Type of content (Uncertainty about credibility)	Privacy and confidentiality (anonymity)	-	No support	Ireland	survey
Chen, A T; Wu, S; Tomasino, K N; Lattie, E G; Mohr, D C;	2019	to characterize users’ app use behavior and experiences	Evaluation	IntelliCare	an intervention in which participants are able to try 14 different mental health apps over the course of eight weeks.	Smartphone-based	-	Yes	-	98	Mental Health	usage (number of sessions, number of messages sent, proportion of recommendations followed, app start day, app usage duration), anxiety (GAD-7), depression (PHQ-9), user feedback (messages)	High vs Low Users	8 weeks	Technology factors (usability issues), Type of content (length of program), Level of guidance, Type of content	-	The Low Usage group was the largest of the groups (n=45), and exhibited low usage of all apps, relative to other users. The High Usage group was the smallest of the groups (n=6), and engaged in comparatively high usage.	Differs (collection of 14 apps)	United States	field study, survey, interview
Hamblen, J L; Grubaugh, A L; Davidson, T M; Borkman, A L; Bunnell, B E; Ruggiero, K J;	2019	to explore the feasibility of incorporating AboutFace into a specialized outpatient clinic for PTSD	Evaluation	AboutFace	a web-based video gallery of veterans with PTSD who share their personal stories about PTSD and how treatment has turned their lives around. The intervention is meant to increase help-seeking in veterans with PTSD.	Web-based	Sharing stories	Yes	Veterans diagnosed with PTSD	80	PTSD	Usability (interview), Endorsed and Anticipated Stigma Inventory (EASI), feasibility (recruitment rate, number of veterans who used the site)	No comparator	Usability testing, RCT: 2 weeks	Technology factors (usability issues), Type of content	Type of content (normalization of experience), Perceived fit (relevance of information)	The majority (92%) of participants in the experimental condition used AboutFace as directed. Sixty-eight percent of veterans in the usual care condition initiated mental health treatment compared to 79% of veterans in the AboutFace condition	Self-administered	United States	interview
Lipschitz, Jessica; Miller, Christopher J; Hogan, Timothy P; Burdick, Katherine E; Lippin-Foster, Rachel; Simon, Steven R; Burgess, James;	2019	to examine, from the patient perspective, current use and factors that may impact the use of mHealth interventions for mental illness	Needs assessment	-	-	Smartphone-based	-	-	Veterans	149	Depression, Anxiety	physical and mental health symptoms (SF-1, first item of Short Form Health survey), depression (PHQ-8), anxiety (GAD-7), technology ownership and usage, interest in apps for mental illness, reasons for not using apps for mental illness, interest in specific mental illness app features	No comparator	-	Type of content (uncertainty about credibility), Privacy and confidentiality, Perceived fit (lack of personalization)	Social influence (endorsement by others)	37.3% response rate	-	United States	cross-sectional survey
Hartmann, R; Sander, C; Lorenz, N; Böttger, D; Hegerl, U;	2019	to provide descriptive data upon usage and anticipated usage of self-monitoring and self-management of depression and preferences of potential users in terms of documented parameters and data-sharing options	Needs Assessment	-	-	Smartphone-based	Monitoring	-	People with depression	668	Depression	Self-reported duration of usage	No comparator	-	Perceived fit (lack of personalization)	-	-	Self-administered	Germany	web-based survey
Gonsalves, P P; Hodgson, E S; Kumar, A; Aurora, T; Chandak, Y; Sharma, R; Michelson, D; Patel, V;	2019	-	Evaluation	POD Adventures	a blended problem-solving game-based intervention for adolescents with or at risk of anxiety, depression and conduct difficulties in India	-	-	No	Adolescents at risk of depression or anxiety	134	Depression/Anxiety	-	No comparator	-		Level of guidance (complement to existing therapy, Perceived fit, Perceived usefulness (actionable information), Privacy and confidentiality	-		India	focus group, co-design workshops
Hunter-Jones, Josalin J; Gilliam, Shantesica M; Carswell, April L; Hansen, Nathan B;	2019	to assess the appropriateness and acceptability of UPLIFT for African-American HIV-seropositive women and to obtain feedback on needed modifications	Evaluation	UPLIFT	a mindfulness-based cognitive therapy intervention	Web-based	Mindfulness	-	Women with HIV/AIDS and comorbid depression	18	Depression	mental stability (T-MMSE), depression (PHQ-9), suicidal intent	No comparator	1 week	Perceived fit (language, relevance of information, not culturally appropriate)	-	-	Self-administered	United States	focus group
Almeida, Sousa, Couto, Marques, Queirós & Martins 2019	2019	To describe the development of weCope, a Portuguese mobile app for people with schizophrenia.	Evaluation	weCope	A CBT app for people with schizophrenia to monitor symptoms, to identify and modify the maladaptive strategies and develop more helpful alternatives, to reduce anxiety, to define goals	Smartphone-based	Cognitive behavioral therapy (symptom monitoring, problem-solving, anxiety management and goal setting)	No	persons with psychotic disorders	9	Schizophrenia	Recovery Assessment Scale, Empowerment Scale, General Self-Efficacy Scale, Social Support Satisfaction Scale, Personal and Social Performance Scale, Positive and Negative Syndrome Scale, usability	No comparator	8 weeks	Demographic variables (age), Mental health status (type of symptoms), Social connectedness, Privacy and confidentiality, Impact of intervention (exacerbation of symptoms)	Level of guidance (reminders), Social connectedness, Type of content	majority of participants (45%) used the app two or three times a week	Self-administered with contact	Portugal	questionnaire
O'Brien, Kimberly H McManama; Battalen, Adeline Wyman; Sellers, Christina M; Spirito, Anthony; Yen, Shirley; Maneta, Eleni; Ryan, Colleen A; Braciszewski, Jordan M;	2019	to conduct qualitative interviews to gather feedback to improve a brief alcohol intervention provided to suicidal adolescents during psychiatric hospitalization, and to develop a mHealth tool to extend care after discharge	Evaluation	Integrated Alcohol and Suicide Intervention for Suicidal Teens (iASIST)	a brief alcohol intervention provided to suicidal adolescents during psychiatric hospitalization, and to be used as an mHealth tool to extend care after discharge. It consists of one 60- to 90-min individual session with the adolescent followed by one 20- to 30-min family session	Smartphone-based	Counseling, resources	No	Adolescents	8	Suicidal thoughts	user experience	No comparator	Not mentioned in paper	Mental health and technology experience and skills (low digital literacy), Technology factors (type of data recorded)	Level of guidance (reminders), Technology factors (Temporal record of health data), Implementation (integration into practice), Perceived fit (personalization)	-	Semi-guided (human contact)	United States	interview
Sreejith, G. & Menon, V.	2019	to elicit user needs, preferences, and barriers to using mobile phones for health care service delivery among people with SMI	Needs Assessment	-	-	Smartphone-based	-	-	People with serious mental illness	75	Mental Illness	user needs, preferences, barriers	No comparator	-	Perceived usefulness	Level of guidance (reminders), Type of content	-	-	India	cross-sectional study, questionnaire
Thach, K. S.	2019	to understand which features engage users to use as well as to continue using CBT-based mental health apps	Needs Assessment	Pacifica, Happify, MindShift, MoodTools, MoodKit	-	Smartphone-based	CBT	Yes	-	1358	Mental Health	perceptions	No comparator	-	Technology factors (technical issues, usability issues), Privacy and confidentiality	Level of guidance (reminder), Type of content (credibility information)	-	-	Vietnam	user reviews
Carr, A L; Jones, J; Gilbertson, S M; Laudenslager, M L; Kutner, J S; Kilbourn, K; Sannes, T S; Brewer, B W; Kolva, E; Joshi, T; Pensak, N A;	2019	to describe caregiver perceptions of the usability and acceptability, and their suggestions for future adaptations, of a mobilized psychoeducation and skills-based intervention	Evaluation	Pep-Pal	a mobilized psychoeducation and skills-based intervention, a mobilized website that was conveniently accessible anytime by smartphone, computer, tablet, or laptop. Pep-Pal consisted of 9 full-length sessions that were each less than 20 minutes..	Web-based	Psychoeducation	No	Caregivers of patients with advanced illness	14	Stress	Usability (survey), Helpfulness (survey), acceptability (interview)	No comparator (only participants in intervention condition included)	4 weeks	Implementation (label of ‘mental health’ intervention), Type of content	Social connectedness	-	Self-administered	United States	semi-structured interview
Jarvis, Mary Ann; Chipps, Jennifer; Padmanabhanunni, Anita	2019	to explore older persons’ experiences and appraisals of the utility of an mHealth intervention for reducing their sense of loneliness	Evaluation	Whatsapp	an intervention that used the WhatsApp mobile phone social media application to address loneliness in older persons (≥ 60 years) living in a residential care facility	Smartphone-based	Social media	Yes	Older adults (>60 years)	7	Loneliness	user experience	No comparator (only participants in intervention condition included)	3 months	-	Social connectedness, Impact of intervention (perceived improvement of symptoms)	-	Self-administered	South Africa	RCT
Klein, P; Lawn, S; Tsourtos, G; van Agteren, J;	2019	to explore the feasibility, acceptability, and utility of adapting a novel smoking cessation app (Kick.it) to assist smokers with SMI to prevent smoking relapse and quit	Evaluation	Kick.it	an app to assist smokers with serious mental illness to quit smoking	Smartphone-based	self-tracking, daily activities, social network	No	People with serious mental illness	12	Mental Illness	user experience	No comparator	Demonstration at start of interview	-	Perceived fit (personalization), Type of content (normalization of experience, supportive, non-judgmental tone), Technology factors (usability), Social connectedness	-	Semi-guided (peer support)	Australia	interview
Kim, Gellis, Bradway & Kenaley	2019	to identify factors that determine telehealth technology adoption	Needs assessment	-	-		-	-	Older adults that are mentally ill and homebound	20	Mental Health	Factors that determine telehealth technology adoption	No comparator	-	Technology factors (resources)	Impact of intervention (perceived improvement of symptoms), Technology factor (cost savings)	-	Technology as medium for therapy	United States	online survey, interview
Edbrooke-Childs, Edridge, Averill, Delane, Hollis, Craven, Martin, Feltham, Jeremy, Deighton & Wolpert	2019	to determine the feasibility of undertaking a RCT to test the effectiveness of Power Up	Evaluation	Power Up	A smartphone app to support patient activation and shared decision making for mental health. It enables young people to record their questions, plans, decisions, and diary entries and share these with their support network.	Smartphone app-based/Tablet-based	Journaling, goal/plan making, shared decision-making, resources	No	Young people	142	Mental Health	Usage, Acceptability	Intervention vs No Intervention	Specialist services: 3 months; Schools: 6 weeks	Technology factors (technical issues), Integration into life, Implementation (integration into practice)	Type of content, Privacy and confidentiality, Perceived usefulness (increase of access to services), Technology factors (accessibility), Impact of intervention (perceived improvement of symptoms, increased insight into health)	45.0%	Technology as adjunct to therapy	United Kingdom	interview
Garrido, S; Cheers, D; Boydell, K; Nguyen, Q V; Schubert, E; Dunne, L; Meade, T;	2019	to investigate young people’s response to six currently available smartphone apps for mental health and to identify features that young people like and dislike in such apps	Needs Assessment	Mood Mission, Music eScape, Pacifica, Mindshift, Headspace, and What’s Up	Six apps were selected to reflect a diverse range of approaches to mental health and a variety of features and characteristics	Smartphone-based	-	Yes	Young people	23	Mental Health	Perceptions of interventions		Demonstration during focus group	-	Impact of intervention (feeling of ownership over data), Perceived fit (personalization), Technology factors (usability)	-	-	Australia	focus group
Michalak, Erin E; Morton, Emma; Barnes, Steven J; Hole, Rachelle; Murray, Greg;	2019	(1) to create an innovative Web-based Bipolar Wellness Centre, (2) to conduct a mixed-methods (ie, quantitative and qualitative) evaluation to assess the impact of different sorts of engagement (ie, knowledge translation [KT]), and (3) to support engagement with the self-management information in the Bipolar Wellness Centre.	Evaluation	Bipolar Wellness Centre	a website housing evidence-informed tools and strategies for self-management of Bipolar Disorder	Web-based	Resources (videos, webinars, workshops)	No	People with bipolar disorder	94	Bipolar disorder	user experience, quality of life (QoL.BD), recovery (BRQ), mood (PANAS), Chronic Disease Self-Efficacy (SECD)	No comparator	3 weeks	Technology factors (technical issues), Perceived fit (language)	Social connectedness	-	Self-administered	Canada	interview, questionnaire
Brandt, L R; Hidalgo, L; Diez-Canseco, F; Araya, R; Mohr, D C; Menezes, P R; Jaime Miranda, J;	2019	to explore the patients’ perspectives of CONEMO	Evaluation	CONEMO	a psychoeducational, and nurse-supported intervention delivered via a smartphone app aimed at reducing depressive symptoms in people with diabetes, hypertension or both who attend public health care centers	Smartphone-based	Resources	No	People with diabetes, hypertension or both with comorbid depressive symptoms	35	Depression	the perceived health benefit, usability, adherence, user satisfaction with the app, nurse’s support, and suggestions to improve the intervention	No comparator	6 weeks	Mental health status (type of symptoms), Integration into life (lack of time), Technology factors (costs, usability issues), Beliefs (lack of motivation), Implementation (lack of training, integration into practice), Social connectedness	Technology factors (convenience)	-	Semi-guided (human contact)	Peru	interview
Nicholas, Jennifer; Shilton, Katie; Schueller, Stephen M; Gray, Elizabeth L; Kwasny, Mary J; Mohr, David C;	2019	to investigate individuals’ perspectives about sharing different types of sensor data beyond the research context, specifically with doctors, electronic health record (EHR) systems, and family members.	Needs Assessment	-	Participants were asked to download an app that collected mobile sensor data, including activity, light, GPS location, and communication logs, and to complete daily questionnaires regarding sleep and wake times	Smartphone-based	Passive data collection	-	-	211	Mental Health	demographics, depression (PHQ-9), anxiety (GAD-7), acceptability	No comparator	6 weeks	-	Technology factors (type of data recorded), Privacy and confidentiality	-	Passive data collection	United States	questionnaire
Lemey, Christophe; Larsen, Mark Erik; Devylder, Jordan; Courtet, Philippe; Billot, Romain; Lenca, Philippe; Walter, Michel; Baca-Garcia, Enrique; Berrouiguet, Sofian;	2019	to assess the acceptability of a Web-based app designed to collect medical data during appointments and provide ecological momentary assessment features	Evaluation	MEMind	The tool allows clinicians to enter details into an electronic health record during a psychiatric evaluation, including sociodemographic details, clinical examinations, diagnoses, therapeutic factors, psychometric scales, and free-text observations.	Web-based	EMA	-	Clinicians	21	Mental Illness	acceptability (Acceptability E-scale, NPS)	No comparator	One session with patient	Perceived fit (language), Technology factors (usability issues), Privacy and confidentiality	-	Of 24 practitioners invited, 21 (88%) agreed to participate. Most of them were between 25 and 45 years old, and greater age was not associated with poorer acceptability.	Semi-guided (prompt)	France	app-collected data, questionnaire
Navarro, Pablo; Bambling, Matthew; Sheffield, Jeanie; Edirippulige, Sisira;	2019	to explore the characteristics of users aged 15-25 years accessing TBOC services, their motivations for access, and their perceptions about factors believed to influence the effectiveness of these modalities	Evaluation	-	Text-based online counseling	Web-based	Counseling	Yes	Young people aged 15 years or older	100	Mental Health	perceptions	No comparator	Varied	Impact of intervention (lack of improvement symptoms)	Mental health status (type of symptoms), Privacy and confidentiality, Technology factors (availability), Social connectedness	-	Technology as medium for therapy	Australia	e-surveys
Batterham, P J; Calear, A L; O’Dea, B; Larsen, M E; J Kavanagh, D; Titov, N; March, S; Hickie, I; Teesson, M; Dear, B F; Reynolds, J; Lowinger, J; Thornton, L; Gorman, P	2019	to identify the types of evidence that would support the accreditation of digital mental health interventions.	Needs Assessment	-	-	-	-	-	Clinicians and people with lived experience of a mental health condition	15	Mental Health	-	No comparator	-	-	Type of content (credibility information), Privacy and confidentiality, Social influence (endorsement by others)	-	-	Australia	workshop/discussion of groups
Schulze, Reuter, Kuchler, Reinke, Hinkelmann, Stockigt, Siemoneit & Tonn	2019	to examine the differences in attitudes toward online interventions between health care professionals and nonprofessionals	Needs assessment	-	-	Web-based	Online inerventions	-	health care professionals and nonprofessionals	1481	Mental Health	Attitudes towards telemedicine in psychiatry and psychotherapy (ATiPP)	No comparator	-	-	Social influence	-	-	Germany	questionnaire
Casey, Leanne M; Joy, Angela; Clough, Bonnie A;	2013	to investigate the relationship between knowledge of e-mental health services and attitudes toward e-mental health services.	Needs Assessment	-	Participants were randomly assigned to one of three conditions: provision of e-mental health information by means of film; provision of e-mental health information by text; or provision of no e-mental health information.	-	-	-	-	217	Mental Health	Perceived helpfulness of services, Likelihood of future use	Text vs video vs no information	Description at start of survey	-	Level of guidance, Type of content	-	-	Australia	survey
Wilhelmsen, M; Lillevoll, K; Risør, M B; Høifødt, R; Johansen, M.-L.; Waterloo, K; Eisemann, M; Kolstrup, N;	2013	to explore the motivation to persist with internet-based cognitive behavioural treatment	Evaluation	MoodGYM	a free Internet-based self-help programme consisting of five interactive modules that introduce cognitive behavioural principles through online exercises.	Web-based	CBT	Yes	Patients with depression	14	Depression	motivations to use and persist with ICBT	No comparator (only participants in intervention condition included)	Not mentioned in paper	-	Beliefs (motivation), Technology factors (convenience), Impact of intervention (feeling of ownership over data), Social connectedness, Perceived fit (relevance of information)	40.4% in the intervention group did not complete the study	Technology as adjunct to therapy	Norway	interview
Caplan, S; Sosa Lovera, A; Reyna Liberato, P;	2018	to report on the acceptance, appropriateness, engagement, and work processes assessed in two samples of clinicians and patients designed to develop and test the feasibility of a Spanish language Cognitive Behavioral VoiceThread® app for Dominican primary care patients with depression.	Evaluation	VoiceThread	a Spanish language Cognitive Behavioral app for Dominican primary care patients with depression.	Smartphone-based			Dominican primary care patients with depression	18	Depression				Perceived fit, Technology factors (resources), Implementation		-		Dominican Republic	Longitudinal Study
de Almeida, Raquel Simões; Sousa, Tiago; Marques, António; Queirós, Cristina;	2018	to understand patients' patterns of technology usage, as well as their expectations and requirements concerning the design of an app for rehabilitation and illness management purposes. It also aimed to identify guidelines for mobile application development for this population.	Needs assessment	-	-	Smartphone-based			People with psychotic disorders	102	Psychotic disorder				Implementation (stage of use)		-		Portugal	survey
Stallman, H M; Kavanagh, D J;	2018		Evaluation							12					Privacy and confidentiality, Level of Guidance	Technology factors (usability), Perceived usefulness	In the first 3.5 years, 118,000 individuals accessed the website and had 163,000 sessions averaging 5.3 min and 6.9 accessed pages.		Australia	analysis of usage data; focus groups
Connolly, S L; Miller, C J; Koenig, C J; Zamora, K A; Wright, P B; Stanley, R L; Pyne, J M;	2018	to examine veterans’ attitudes toward smartphone apps and to assess whether openness toward this technology varies by age or rurality.	Needs assessment	-	-	Smartphone-based	-	Yes	Veterans with postraumatic stress disorder (PTSD), alcohol use disorder, or major depressive disorder,	66	PTSD, Substance abuse, Depression	Attitude towards smartphone apps	-	-	Mental health and technology experience and skills (low digital literacy), Technology factors (costs, resources), Beliefs (skepticism of technology as treatment)	-	-		United States	interviews
Apolinario-Hagen, Jennifer; Hennemann, Severin; Fritsche, Lara; Druege, Marie; Breil, Bernhard	2019	to (1) assess determinant factors of public acceptance (behavioral use intention) of stress management apps based on an adapted and extended version of the Unified Theory of Acceptance and Use of Technology (UTAUT) model and (2) explore preferences for mHealth apps compared with other mental health services.	Needs Assessment	-	To establish a consistent understanding of the type of mHealth under study (stress management app), participants were presented a brief description of a sample or hypothetical app before answering questions. The hypothetical app in our study was described as a digital solution that helps consumers cope with stress in everyday life or at work.	Smartphone-based	-	Yes	General population	141	Stress	Determinants of Acceptance of Stress Management Apps (UTAUT), Preference for and Readiness to Use Mobile Health for Stress Coping	No comparator	Description at start of survey	-	Beliefs, Mental health status (type of symptoms)	-	Self-administered	Germany	survey
Clough, B A; Zarean, M; Ruane, I; Mateo, N J; Aliyeva, T A; Casey, L M;	2019	to examine consumer attitudes and perceived barriers to e-mental health usage across four countries: Australia, Iran, the Philippines and South Africa	Needs Assessment	-	-	-	-	-	-	524	Mental Health	previous contact with e-mental health services, willingness to use e-mental health services (WMH-CIDI), perceived barriers and needs for accessing e-mental health services (survey)	No comparator	-	Type of content (uncertainty about credibility)	-	-	-	Australia, Iran, Phillipines, South Africa	survey
Huberty, Vranceanu, Carney, Breus, Gordon & Puzia 2019	2019	to describe the demographics, clinical characteristics, and usage patterns of a convenience sample of Calm subscribers and explore the relationship between self-reported app usage and changes in health, stress, and sleep	Evaluation	Calm	A meditation and relaxation app to sleep better, boost confidence and reduce stress and anxiety. It provides guided meditations, breathing exercises, soothing music, and bedtime stories.	Smartphone app-based/Web-based	Meditation	Yes	Calm subscribers	12151	Mental Health, Stress, Sleep	user engagement, reasons for starting Calm, and changes after using the app	No comparator	Varied	-	Mental health status (type of symptoms)	-	Semi-guided (guided meditation)	Global (research team based in US)	survey
Kemmeren, L L; Van Schaik, D J F; Smit, J H; Ruwaard, J; Rocha, A; Henriques, M R; Ebert, D D; Titzler, I; Hazo, J.-B.; Dorsey, M; Zukowska, K; Riper, H;	2019	to gain insight into the usage of the different components of a blended cognitive behavioral therapy (bCBT) for depression and reflect on actual engagement as compared with intended application, compare bCBT usage between primary and specialized care, and explore different usage patterns.	Evaluation	MoodBuster	A web-based platform that provides modules for CBT, to be used in conjunction with face-to-face therapy. Moodbuster comprises 1 introduction module and 6 interactive treatment modules targeting depression	Web-based	CBT	Yes	People with depression	200	Depression	Depression (PHQ-9), diagnosis of lifetime and current depression and current comorbid psychiatric disorders (MINI), demographics, usage	Intervention vs usual care	Lengths varied (7-20 weeks)	Beliefs (communication preference)	Demographic variables (education), Mental health status (type of symptoms)	-	Technology as adjunct to therapy	Germany, the Netherlands, France, and Poland	RCT
Lim, Rodebaugh, Eres, Long, Penn & Gleeson 2019	2019	-	Evaluation	"+Connect"	A 6-week program that delivers positive psychology content designed to improve relationship quality.	Smartphone-based	Positive psychology content in the form of text and videos	No	Young people	20	Loneliness	acceptability, feasibility (uptake and app completion), and safety of program (Qualitative Interview)	No comparator	At least 33 days	Mental health status (type of symptoms)	Perceived usefulness, Integration into life	Students: 90% uptake, 15.38% attrition; Social anxiety group: 87% uptake, 30.76% attrition	Self-administered	Australia	field study, survey, interview
Pruitt, L D; Vuletic, S; Smolenski, D J; Wagner, A; Luxton, D D; Gahm, G A;	2019	to identify which patients are likely to prefer either in-home or in-person treatment based on pre-treatment characteristics.	Evaluation	-	behavioural activation therapy for depression delivered via videoconferencing	Web-based	behavioural activation therapy	-	Veterans	87		demographics, depression (BDI-II), anxiety (BAI), Beck Hopelessness Scale, PTSD (PTSD Checklist – Military version), loneliness (De Jong Gierveld loneliness scale), stigma (Inventory of Attitudes toward Seeking Mental Health Services), satisfaction (CSQ-8)	Intervention vs in-person treatment	8 weeks	-	Demographic variables (age), Mental health status (severity of symptoms), Technology factors (accessibility)	-	Technology as medium for therapy	United States	field study, survey
Apolinario-Hagen, Jennifer; Vehreschild, Viktor; Alkoudmani, Ramez M;	2017	to determine the expectations and attitudes toward Internet-based psychotherapy in the general population in Germany	Needs assessment	-	-	Web-based	Counselling	-	General population	1558	Distress	public attitudes toward Internet-based psychotherapy, distress (PSQ)	No comparator	-	Perceived usefulness	Perceived usefulness (increase of access to services)	-	Technology as medium for therapy	Germany	survey
Carolan, S; Harris, P R; Greenwood, K; Cavanagh, K;	2017	to compars engagement with a minimally guided digital mental health program (WorkGuru) delivered in the workplace with a discussion group (DG) and without a discussion group (MSG), and with a wait list control (WLC);	Evaluation	WorkGuru	a mental health program delivered in the workplace, consisting of 7 core modules and 3 additional modules; participants could complete it at their own pace and could also answer self-assessment questionnaires, and set reminders to visit the site. The Online Discussion Group condition had additional access to a guided discussion group	Web-based	CBT, positive psychology, mindfulness and problem solving	No	Workers	84	Mental Health	engagement (number of logins), depression, anxiety, stress (DASS), comfort and enthusiasm (IWP).	Intervention (2 levels) vs Waitlist	8 weeks	-	Social connectedness	A greater number of logins was observed for the DG compared with the MSG; this was a medium between group effect size (d = 0.51; 95% CI: − 0.04, 1.05).	Semi-guided (one condition had access to support group)	United Kingdom	RCT
										2224008
