# Supplementary material for: Barriers to and Facilitators of User Engagement With Digital Mental Health Interventions: Systematic Review
Source: J Med Internet Res. 2021 Mar 24;23(3):e24387. doi: 10.2196/24387 (PMC8074985; doi:10.2196/24387)
Supplement: Multimedia Appendix 4 [file jmir_v23i3e24387_app4.xls]

## Sheet: Sheet1
Theme	Barrier or facilitator	Code
Demographic variables	Barrier	Homelessness
Demographic variables	Barrier	Education
Demographic variables	Facilitator	Gender
Demographic variables	Facilitator	Age
Demographic variables	Facilitator	Employment
Demographic variables	Facilitator	Insurance status
Demographic variables	Barrier	Education
Personal traits	Barrier	Extraversion
Personal traits	Facilitator	Neuroticism
Personal traits	Facilitator	Openness to experience
Personal traits	Facilitator	Resistance to change
Mental health status	Barrier	Severity of symptoms
Mental health status	Barrier	Type of symptoms
Mental health status	Barrier	Depressive symptoms
Mental health status	Barrier	Behavioral health problems
Mental health status	Barrier	Low mood
Mental health status	Barrier	Tiredness
Mental health status	Barrier	Need for face-to-face contact
Mental health status	Facilitator	Presence of symptoms
Mental health status	Facilitator	Type of symptoms
Mental health status	Facilitator	Severity of symptoms
Beliefs	Barrier	Stigma
Beliefs	Barrier	Skepticism of technology as treatment
Beliefs	Barrier	Fear of making mistakes
Beliefs	Barrier	Fear of not understanding technology
Beliefs	Barrier	Fear of negative side effects
Beliefs	Barrier	Lack of perceived need for help
Beliefs	Barrier	Communication preference
Beliefs	Barrier	Negative beliefs about help-seeking
Beliefs	Barrier	Lack of motivation
Beliefs	Facilitator	Positive beliefs about help-seeking
Beliefs	Facilitator	Perceived need for help
Beliefs	Facilitator	Motivation
Beliefs	Facilitator	Stigma
Beliefs	Facilitator	Acknowledgment of having illness
Mental health and technology experience and skills	Barrier	Low mental health literacy
Mental health and technology experience and skills	Barrier	Low digital literacy
Mental health and technology experience and skills	Barrier	Low digital health literacy
Mental health and technology experience and skills	Barrier	Negative experience with technology
Mental health and technology experience and skills	Barrier	Negative experience with mental health services
Mental health and technology experience and skills	Barrier	Negative experience with mental health technology
Mental health and technology experience and skills	Facilitator	Mental health literacy
Mental health and technology experience and skills	Facilitator	Digital literacy
Mental health and technology experience and skills	Facilitator	Digital health literacy
Mental health and technology experience and skills	Facilitator	Positive experience with technology
Mental health and technology experience and skills	Facilitator	Positive experience with mental health services
Mental health and technology experience and skills	Facilitator	Positive experience with mental health technology
Integration into life	Barrier	Lack of private space
Integration into life	Barrier	Lack of time
Integration into life	Barrier	Forgetting to use intervention
Integration into life	Barrier	Lack of routine
Integration into life	Facilitator	Time
Integration into life	Facilitator	Routine
Type of content	Barrier	Uncertainty about credibility
Type of content	Barrier	Length of program
Type of content	Facilitator	Supportive, non-judgmental tone
Type of content	Facilitator	Examples of real people
Type of content	Facilitator	Normalization of experience
Type of content	Facilitator	Modality preference
Type of content	Facilitator	Audio/video in addition to text
Type of content	Facilitator	Credibility information
Perceived fit	Barrier	Lack of personalization
Perceived fit	Barrier	Language
Perceived fit	Barrier	Not culturally appropriate
Perceived fit	Facilitator	Personalization
Perceived fit	Facilitator	Relevance of information
Perceived fit	Facilitator	Culturally appropriate
Perceived fit	Facilitator	Language
Perceived usefulness	Barrier	Not understanding data
Perceived usefulness	Facilitator	Understanding data
Perceived usefulness	Facilitator	Actionable information
Perceived usefulness	Facilitator	Perceived advantage over regular care
Perceived usefulness	Facilitator	Increase of access to services
Level of guidance	Barrier	Lack of reminders
Level of guidance	Barrier	Replacement of existing therapy
Level of guidance	Barrier	Structure of use
Level of guidance	Facilitator	Accountability
Level of guidance	Facilitator	Reminders
Level of guidance	Facilitator	Complement to existing therapy
Social connectedness	Barrier	no physical presence to interpret body gestures/facial expressions
Social connectedness	Barrier	Social connectedness
Social connectedness	Barrier	Lack of connection with therapist
Social connectedness	Facilitator	Social connectedness
Social connectedness	Facilitator	Connection with therapist
Impact of intervention	Barrier	Exacerbation of symptoms
Impact of intervention	Barrier	Discomfort with exercises/information
Impact of intervention	Barrier	Lack of improvement symptoms
Impact of intervention	Facilitator	Feeling of ownership over data
Impact of intervention	Facilitator	Increased insight into health
Impact of intervention	Facilitator	Perceived improvement of symptoms
Technology factors	Barrier	Technical issues
Technology factors	Barrier	Resources
Technology factors	Barrier	Costs
Technology factors	Barrier	Avoidance of stimuli
Technology factors	Barrier	Type of data recorded
Technology factors	Barrier	Usability issues
Technology factors	Facilitator	Accessibility
Technology factors	Facilitator	Affordability
Technology factors	Facilitator	Cost/time savings
Technology factors	Facilitator	Convenience
Technology factors	Facilitator	Availability
Technology factors	Facilitator	Temporal record of health data
Privacy and confidentiality	Barrier	Anonymity
Privacy and confidentiality	Barrier	Concerns about confidentiality
Perceived advantage over regular care	Facilitator	Anonymity
Privacy and confidentiality	Facilitator	Privacy
Privacy and confidentiality	Facilitator	Moderation of intervention
Social influence	Barrier	Feeling forced by others
Social influence	Barrier	No endorsement from family
Social influence	Facilitator	Endorsement by others
Implementation	Barrier	Label of ‘mental health’ intervention
Implementation	Barrier	Administrative barriers
Implementation	Barrier	Organizational barriers
Implementation	Barrier	Lack of integration into practice
Implementation	Facilitator	Training
Implementation	Facilitator	Stage of use
Implementation	Facilitator	Integration into practice
